# Supplementary material for: Alpine steppe degradation weakens ecosystem multifunctionality through the decline in climax dominant species on the Qinghai-Tibetan plateau
Source: Front Plant Sci. 2025 Oct 6;16:1650352. doi: 10.3389/fpls.2025.1650352 (PMC12535974; doi:10.3389/fpls.2025.1650352)
Supplement: Supplementary file 1 [file Table1.xlsx]

## Sheet: Table S1
Table S1. Name, origin, and year of collection of all rice-infecting P. oryzae isolates used in this study.
Isolates	Country	Location/Province	Continent	Lineage	Year	Source (*Reference/Institution)
W-TOG-5	Togo	Asome 4	West Africa	3	2016	IRRI
W-TOG-6	Togo	Alavayo 1	West Africa	1	2016	IRRI
W-BEN-11	Benin	Beterou2	West Africa	3	2012	IRRI
W-BEN-12	Benin	Malanville	West Africa	3	2012	IRRI
W-NGR-13	Nigeria	Ibadan	West Africa	3	2012	IRRI
W-NGR-14	Nigeria	Abeokuta	West Africa	1	2012	IRRI
W-BKF-15	Burkina Faso	Banfora	West Africa	4	2016	Mutiga et al., 2017
W-BKF-16	Burkina Faso	Niena Dionkele	West Africa	3	2016	Mutiga et al., 2017
W-MAL-17	Mali	Mali	West Africa	1	2016	Mutiga et al., 2017
W-MAL-18	Mali	Mali	West Africa	1	2016	Mutiga et al., 2017
E-TZN-22	Tanzania	Kikusya	East Africa	4	2017	IRRI
E-TZN-24	Tanzania	Kahama	East Africa	4	2017	IRRI
E-TZN-27	Tanzania	Dakawa	East Africa	4	2012	IRRI
E-UGD-32	Uganda	Bugiri	East Africa	1	2012	IRRI
E-UGD-36	Uganda	Butaleja	East Africa	4	2012	IRRI
A-PH-38	Philippines	Caliraya, Laguna	South East Asia	3	1992	IRRI
E-RWD-41	Rwanda	Cyayabaga	East Africa	2	2012	IRRI
E-RWD-43	Rwanda	Nyazatare	East Africa	2	2012	IRRI
E-UGD-47	Uganda	Namulonge	East Africa	3	2016	IRRI
E-UGD-49	Uganda	Lira	East Africa	2	2015	IRRI
E-BRD-52	Burundi	Cankuzo-Mbaraga	East Africa	3	2014	IRRI
E-BRD-54	Burundi	Akagoma	East Africa	3	2014	IRRI
E-BRD-55	Burundi	Cankuzo-Mbaraga	East Africa	3	2014	IRRI
W-NGR-58	Nigeria	Ibadan	West Africa	3	2016	IRRI
W-NGR-59	Nigeria	Abeokuta	West Africa	3	2016	IRRI
E-KYA-65	Kenya	Mwea	East Africa	4	2017	IRRI
A-PH-71	Philippines	IRRI-Blast Nursery	South East Asia	3	1995	IRRI
E-BRD-1-	Burundi	Akagoma	East Africa	2	2015	IRRI
W-BEN-12-	Benin	Malanville	West Africa	3	2016	IRRI
W-BKF-15-	Burkina Faso	Banfora	West Africa	3	2016	Mutiga et al., 2017
E-TZN-23-	Tanzania	Sokoine	East Africa	3	2017	IRRI
E-RWD-4-	Rwanda	Nyazatare	East Africa	3	2012	IRRI
W-TOG-5-	Togo	Asome 4	West Africa	3	2016	Mutiga et al., 2017
ARG-61	Argentina	Los Hornos,EEAJH	South America	NA	2013	IRRI
ARG-60	Argentina	Los Hornos,EEAJH	South America	NA	2013	IRRI
A-PHL-64	Philippines	Los Hornos,EEAJH	South East Asia	NA	1995	IRRI
E-TZA-25	Tanzania	Ifakara (0078)	East Africa	NA	2013	IRRI
W-BEN-9	Benin	Savalou	West Africa	NA	2012	IRRI
W-GHA-7-	Ghana	Akuse	West Africa	NA	2010	Mutiga et al., 2017
E-TZA-69	Tanzania	Ifakara	East Africa	NA	2013	IRRI
E-TZA-22-	Tanzania	Kikusya	East Africa	NA	2017	IRRI
W-BFA-16-	Burkina Faso	Niena Dionkele	West Africa	NA	2016	Mutiga et al., 2017
W-GHA-7	Ghana	Akuse	West Africa	NA	2010	Mutiga et al., 2017
E-TZA-70	Tanzania	Kyela (0014)	West Africa	NA	2013	IRRI
E-UGA-34	Uganda	Mbale	East Africa	NA	2017	IRRI
E-KEN-29	Kenya	Nguka	East Africa	NA	2017	IRRI
E-TZA-21-	Tanzania	Kyela	East Africa	NA	2013	IRRI
A-PHL-39-	Philippines	IRRI	South East Asia	NA	1995	IRRI
GUY-56	Guyana	Mat 1	South America	NA	1978	Didier Thareau, CIRAD
CH0052	China	Hunan	East Asia	2	1991	Gladieux et al., 2018
CH0063	China	Hunan	East Asia	2	1985	Gladieux et al., 2018
CH0092	China	Zhejiang	East Asia	2	1983	Gladieux et al., 2018
CH0328	China	Hunan	East Asia	3	1998	Gladieux et al., 2018
CH0333	China	Hunan	East Asia	1	1998	Gladieux et al., 2018
CH0532	China	Yunnan	East Asia	1	1995	Gladieux et al., 2018
CH0549	China	Yunnan	East Asia	3	1995	Gladieux et al., 2018
CH0595	China	Yunnan	East Asia	3	1997	Gladieux et al., 2018
CH0680	China	Hunan	East Asia	3	2001	Gladieux et al., 2018
CH0689	China	Hunan	East Asia	2	2001	Gladieux et al., 2018
CH0701	China	Hunan	East Asia	4	2001	Gladieux et al., 2018
CH0860	China	Yunnan	East Asia	2	2006	Gladieux et al., 2018
CH0999	China	Yunnan	East Asia	1	2008	Gladieux et al., 2018
CH1016	China	Yunnan	East Asia	1	2008	Gladieux et al., 2018
CH1019	China	Yunnan	East Asia	1	2008	Gladieux et al., 2018
BD0024	Burundi	ND	East Africa	3	1989	Gladieux et al., 2018
BR0026	Brazil	Mato Grosso Do Sul	South America	2	1987	Gladieux et al., 2018
CD0073-1	Cote'd	ND	West Africa	3	1981	Gladieux et al., 2018
CD0203	Cote'd	ND	West Africa	3	2003	Gladieux et al., 2018
CL3.6.7	Colombia	Meta	South America	3	2000	Gladieux et al., 2018
CL0026	Colombia	Meta	South America	3	1989	Gladieux et al., 2018
HN0001	Hungary	NA	Europe	2	1993	Gladieux et al., 2018
IN0072	India	ND	South Asia	4	1992	Gladieux et al., 2018
IN0082	India	ND	South Asia	4	1992	Gladieux et al., 2018
IN0094	India	ND	South Asia	4	1993	Gladieux et al., 2018
JP0010	Japan	ND	East Asia	2	1986	Gladieux et al., 2018
LA0005	Laos	Luang prabang	South-east Asia	1	2009	Gladieux et al., 2018
LA0021	Laos	Luang prabang	South-east Asia	1	2009	Gladieux et al., 2018
MC0016	Morocco	ND	North Africa	2	1997	Gladieux et al., 2018
MD0929	Madagascar	ND	East Africa	3	2005	Gladieux et al., 2018
ML0025	Mali	ND	West Africa	3	1986	Gladieux et al., 2018
NP0037	Nepal	Kaski	South Asia	4	2009	Gladieux et al., 2018
NP0041	Nepal	Kaski	South Asia	3	2009	Gladieux et al., 2018
NP0052	Nepal	Kathmandu	South Asia	2	2008	Gladieux et al., 2018
NP0061	Nepal	Kathmandu	South Asia	3	2008	Gladieux et al., 2018
PH0103	Philippines	ND	South-east Asia	3	ND	Gladieux et al., 2018
PH0118	Philippines	ND	South-east Asia	3	ND	Gladieux et al., 2018
PR0009	Portugal	ND	Europe	2	1991	Gladieux et al., 2018
SP0005	Spain	Catalonia	Europe	2	1991	Gladieux et al., 2018
TH0014	Thailand	ND	South-east Asia	1	1987	Gladieux et al., 2018
TH0017	Thailand	ND	South-east Asia	1	1987	Gladieux et al., 2018
US0031	USA	Louisiana	America	4	1998	Gladieux et al., 2018
US0098	USA	Arkansas	America	2	1992	Gladieux et al., 2018
70_15	Tanzania	Lab strain	East Africa	1	2000	Gladieux et al., 2018
US0071	USA	ND	America	Outgroup	1998	Gladieux et al., 2018
13FM-16-1	China	Yunnan	East Asia	1	2013	Zhong et al., 2017
13FM-24-1	China	Yunnan	East Asia	1	2013	Zhong et al., 2017
13FM-3-2	China	Yunnan	East Asia	2	2013	Zhong et al., 2017
13FM-5-1	China	Yunnan	East Asia	1	2013	Zhong et al., 2017
13FM-9-1	China	Yunnan	East Asia	2	2013	Zhong et al., 2017
AV1-1-1	Ghana	Aveyime	East Asia	3	2015	Zhong et al., 2017
BJ-90-611	China	BeijinG-NA	East Asia	2	1990	Zhong et al., 2017
BJ08-8	China	BeijinG-NA	East Asia	2	2011	Zhong et al., 2017
DB11-621	China	LiaoninG-NA	East Asia	2	2011	Zhong et al., 2017
FJ0204804	China	Fujian	East Asia	3	2002	Zhong et al., 2017
FJ11SH-527-1	China	Fujian	East Asia	3	2011	Zhong et al., 2017
FJ11YD-673-1	China	Fujian	East Asia	3	2011	Zhong et al., 2017
FJ12JN-084-3	China	Fujian	East Asia	3	2012	Zhong et al., 2017
FJ13SH05-2	China	Fujian	East Asia	3	2013	Zhong et al., 2017
FJ2000-62A	China	Fujian	East Asia	3	2000	Zhong et al., 2017
FJ2000-69A	China	Fujian	East Asia	3	2000	Zhong et al., 2017
FJ2001-112B	China	Fujian	East Asia	3	2001	Zhong et al., 2017
FJ2003-001A1	China	Fujian	East Asia	3	2003	Zhong et al., 2017
FJ2005113B	China	Fujian	East Asia	3	2005	Zhong et al., 2017
FJ2006-60A3	China	Fujian	East Asia	3	2006	Zhong et al., 2017
FJ43ZB15-68	China	Fujian	East Asia	2	1992	Zhong et al., 2017
FJ72ZC7-77	China	Fujian	East Asia	3	1992	Zhong et al., 2017
FJ78-JJ	China	Fujian	East Asia	2	1978	Zhong et al., 2017
FJ81-JY	China	Fujian	East Asia	2	1981	Zhong et al., 2017
FJ81-MH	China	Fujian	East Asia	2	1981	Zhong et al., 2017
FJ81-SW	China	Fujian	East Asia	2	1981	Zhong et al., 2017
FJ81-ZP	China	Fujian	East Asia	2	1981	Zhong et al., 2017
FJ81221ZB11-14	China	Fujian	East Asia	2	1981	Zhong et al., 2017
FJ86-CT	China	Fujian	East Asia	2	1986	Zhong et al., 2017
FJ86061ZE3-39	China	Fujian	East Asia	2	1986	Zhong et al., 2017
FJ95054B	China	Fujian	East Asia	2	1995	Zhong et al., 2017
FJ95085AZB13-116	China	Fujian	East Asia	3	1995	Zhong et al., 2017
FJ98099	China	Fujian	East Asia	3	1998	Zhong et al., 2017
FJ99138	China	Fujian	East Asia	3	1999	Zhong et al., 2017
FJSH0703	China	Fujian	East Asia	3	2007	Zhong et al., 2017
GD-05-029b	China	GuandonG-Conghua	East Asia	3	2005	Zhong et al., 2017
GD06-53	China	GuandonG-Jiexi	East Asia	3	2006	Zhong et al., 2017
GD08-2025	China	GuandonG-Wengyuan	East Asia	3	2008	Zhong et al., 2017
HB-14	China	Hubei	East Asia	4	2009	Zhong et al., 2017
HB-LTH18	China	Hubei	East Asia	1	2009	Zhong et al., 2017
HN-0812-3	China	Hunan	East Asia	2	2008	Zhong et al., 2017
HN-158	China	Hunan	East Asia	3	2009	Zhong et al., 2017
HN10-1604	China	Hunan	East Asia	3	2010	Zhong et al., 2017
JS-10-6-1-2	China	Jiangsu	East Asia	2	2010	Zhong et al., 2017
JS08-611	China	Jiangsu	East Asia	2	2008	Zhong et al., 2017
JS09-138	China	Jiangsu	East Asia	2	2009	Zhong et al., 2017
JX-09Z116-1	China	Jiangxi	East Asia	2	2009	Zhong et al., 2017
JX10-102	China	Jiangxi	East Asia	2	2010	Zhong et al., 2017
JX11-141	China	Jiangxi	East Asia	2	2011	Zhong et al., 2017
KA1-3-1	Ghana	Kade-abaam	East Asia	3	2015	Zhong et al., 2017
KA2-1-1	Ghana	Kade-abaam	East Asia	1	2015	Zhong et al., 2017
Nich-2-3-2	Suriname	Nickerie	East Asia	1	2014	Zhong et al., 2017
Nich-2-7-4	Suriname	Nickerie	East Asia	1	2014	Zhong et al., 2017
Sar-2-20-1	Suriname	Saramacca	East Asia	3	2013	Zhong et al., 2017
Sar-AD3-5	Suriname	Nickerie	East Asia	1	2013	Zhong et al., 2017
SC-10-120-65-2	China	Sichuan	East Asia	3	2010	Zhong et al., 2017
SC-10-25-44-1	China	Sichuan	East Asia	3	2010	Zhong et al., 2017
TW-1-1-1-B-1	Taiwan	KaohsiunG-NA	East Asia	2	2005	Zhong et al., 2017
TW-12CY-TB1-2	Taiwan	Chiayi	East Asia	2	2012	Zhong et al., 2017
TW-12HL-DF1-2	Taiwan	Hualien	East Asia	2	2012	Zhong et al., 2017
TW-12HL-YL2-1	Taiwan	Hualien	East Asia	2	2012	Zhong et al., 2017
TW-12TD-RH1-1	Taiwan	TaitunG-NA	East Asia	2	2012	Zhong et al., 2017
TW-12TN-HB2-2	Taiwan	Tainan	East Asia	2	2012	Zhong et al., 2017
TW-12YL-DL3-2	Taiwan	Yunlin	East Asia	2	2012	Zhong et al., 2017
TW-12YL-DP1-1	Taiwan	Yunlin	East Asia	2	2012	Zhong et al., 2017
TW-12YL-TT4-1	Taiwan	Yunlin	East Asia	2	2012	Zhong et al., 2017
TW-2-7-2-A-1	Taiwan	PingtunG-NA	East Asia	2	2005	Zhong et al., 2017
TW-6-2-2-B-1	Taiwan	Chiayi	East Asia	2	2005	Zhong et al., 2017
TW-6-43-1	Taiwan	Chiayi	East Asia	2	2005	Zhong et al., 2017
TW-CYBP1-3	Taiwan	Chiayi	East Asia	2	2011	Zhong et al., 2017
TW-PT1-1	Taiwan	PingtunG-NA	East Asia	2	2011	Zhong et al., 2017
TW-PT3-1	Taiwan	PingtunG-NA	East Asia	2	2011	Zhong et al., 2017
TW-PT6-1	Taiwan	PingtunG-NA	East Asia	2	2011	Zhong et al., 2017
TW-TN4-2	Taiwan	Tainan	East Asia	2	2011	Zhong et al., 2017
WD-3-1_1	Ghana	Weed-dabala	East Asia	3	2015	Zhong et al., 2017
YN07205e	China	Yunnan	East Asia	3	2007	Zhong et al., 2017
YN072310	China	Yunnan	East Asia	2	2007	Zhong et al., 2017
YN072311	China	Yunnan	East Asia	2	2007	Zhong et al., 2017
YN072313	China	Yunnan	East Asia	1	2007	Zhong et al., 2017
YN08181e	China	Yunnan	East Asia	1	2008	Zhong et al., 2017
YN08182c	China	Yunnan	East Asia	1	2008	Zhong et al., 2017
YN126311	China	Yunnan	East Asia	2	2012	Zhong et al., 2017
YN126441	China	Yunnan	East Asia	2	2012	Zhong et al., 2017
YN8773-19	China	Yunnan	East Asia	1	1987	Zhong et al., 2017
YN8773R-27	China	Yunnan	East Asia	1	1987	Zhong et al., 2017
ZJ00-10	China	ZhejianG-NA	East Asia	2	2000	Zhong et al., 2017
ZJ08-41	China	ZhejianG-NA	East Asia	2	2008	Zhong et al., 2017
ZJ2011-7-1	China	ZhejianG-NA	East Asia	2	2011	Zhong et al., 2017
*Reference is provided in the main text

## Sheet: Table S2
Table S2. Number of mapped reads obtained for each of the Pyricularia oryzae datasets used in this study.
Strains	Raw reads	Total of read	Mapping read	Mapping percentage
W-TOG-5	19997231	18775988	16428211	0.875
W-TOG-6	18188162	17038446	1517770	0.8896
W-BEN-11	18277544	16937932	14322108	0.8456
W-BEN-12	16506208	15401292	13650384	0.8863
W-NGR-13	17439643	16640330	14741503	0.8859
W-NGR-14	18409330	17173720	15280589	0.8898
W-BKF-15	17901805	16713182	14919417	0.8927
W-BKF-16	22594376	21153097	18827732	0.8901
W-MAL-17	22287605	20406175	15203480	0.745
W-MAL-18	19019219	17901922	15929227	0.8898
E-TZN-22	23693419	22177998	19613741	0.8844
E-TZN-24	20773093	19323338	17104579	0.8852
E-TZN-27	19905143	18259260	16019940	0.8774
E-UGD-32	21652347	20519583	18538989	0.9035
E-UGD-36	24320263	22600944	19529955	0.8641
A-PH-38	17124318	15815821	14080237	0.8903
E-RWD-41	25669179	24014067	21394678	0.8909
E-RWD-43	18889729	17664926	15442563	0.8742
E-UGD-47	20693897	19641955	16725164	0.8515
E-UGD-49	21920609	20582103	18001387	0.8746
E-BRD-52	26628765	24730419	21618979	0.8742
E-BRD-54	22128197	20713960	18019613	0.8699
E-BRD-55	23957697	22397295	19601987	0.8752
W-NGR-58	25177229	23544705	20922037	0.8886
W-NGR-59	21179499	19795089	17625847	0.8904
E-KYA-65	21445368	19594628	17040180	0.8996
A-PH-71	28706885	26762363	23806334	0.8895
E-BRD-1-	20182377	18724457	16532819	0.883
W-BEN-12-	22383658	20915352	18511799	0.8851
W-BKF-15-	18891939	17695764	15446212	0.8729
E-TZN-23-	19453492	18119605	16154051	0.8915
E-RWD-4-	18635179	17287403	15280877	0.8839
W-TOG-5-	16303339	15311648	13312814	0.8695
ARG-61	19889431	18723324	15060001	0.8043
ARG-60	21300807	20226553	16837466	0.8324
A-PHL-64	22406916	21350465	16974344	0.795
E-TZA-25	16015161	14801540	9350531	0.6317
W-BEN-9	18284828	17107557	10393959	0.6076
W-GHA-7-	18228544	16975699	9536742	0.5618
E-TZA-69	23471839	21790715	11726186	0.5381
E-TZA-22-	19838959	18631842	9489244	0.5093
W-BFA-16-	20941971	19175434	8685113	0.4529
W-GHA-7	18573945	17452137	7157167	0.4101
E-TZA-70	23013511	21490332	6418325	0.2989
E-UGA-34	25250728	23817424	6480918	0.2721
E-KEN-29	20782293	19606572	4782372	0.2439
E-TZA-21-	16872785	15784352	2818284	0.1785
A-PHL-39-	23793453	21991006	2583447	0.1175
GUY-56	24110576	22404867	725559	0.033
CH0052	17138881	17175260	14887833	0.8668
CH0063	30796486	30421226	27115544	0.8913
CH0092	24171114	24222989	20981429	0.8662
CH0328	2470476	2469764	2192903	0.8879
CH0333	26855037	26905538	23715839	0.8814
CH0532	2382500	2374882	2111946	0.8893
CH0549	20209976	20263261	17185767	0.8481
CH0595	2552500	2553678	2264674	0.8868
CH0680	2247626	2275425	2019339	0.8875
CH0689	2483698	2477712	2189062	0.8835
CH0701	2391934	2389586	2093449	0.8761
CH0860	2198028	2198099	1916739	0.872
CH0999	2437970	2427083	2226061	0.9172
CH1016	2402792	2391711	2178315	0.9108
CH1019	2324122	2319948	2074670	0.8943
BD0024	20502533	20544445	18408352	0.896
BR0026	2763784	2770067	2269564	0.8193
CD0073-1	25741685	25799016	22002251	0.8528
CD0203	27851783	27916455	23366325	0.837
CL3.6.7	25825435	25885852	21645077	0.8362
CL0026	21968939	22018199	18572800	0.8435
HN0001	22984499	23034682	19758596	0.8578
IN0072	26766332	26832893	23351937	0.8703
IN0082	15533521	15345034	13173156	0.8585
IN0094	24918755	24977808	21575262	0.8638
JP0010	25334358	25010194	21562279	0.8621
LA0005	2148262	2139424	1911826	0.8936
LA0021	2449784	2440046	2205334	0.9038
MC0016	15533521	15345034	13173156	0.8585
MD0929	19837840	19605240	16392444	0.8361
ML0025	27378423	27051851	22994509	0.85
NP0037	2282060	2279933	1969667	0.8639
NP0041	2920364	2921191	2463004	0.8432
NP0052	2517118	2515738	2192209	0.8714
NP0061	1520974	1516359	1357372	0.8952
PH0103	10972003	10847058	9260664	0.8537
PH0118	31917780	31535952	27380270	0.8682
PR0009	17023765	16827682	14031545	0.8338
SP0005	27657272	27329165	23022814	0.8424
TH0014	2708670	2702424	2451765	0.9072
TH0017	2391544	2384105	2165603	0.9084
US0031	29914281	29569027	24654341	0.8338
US0098	22890299	22608077	19450002	0.8603
13FM-16-1	18328672	17316642	15509479	0.8956
13FM-24-1	22278884	21188876	18656034	0.8805
13FM-3-2	19391850	18467961	16180800	0.8762
13FM-5-1	17793316	16933748	15197602	0.8975
13FM-9-1	13319816	12636404	10978777	0.8688
AV1-1-1	26967196	26262373	22848924	0.87
BJ-90-611	21347224	13298002	12106675	0.9104
BJ08-8	14209488	20561183	18276710	0.8889
DB11-621	19844512	19015610	17215880	0.9054
FJ0204804	17840566	16811810	15470986	0.9202
FJ11SH-527-1	16443560	15456998	13919404	0.9005
FJ11YD-673-1	12965744	12132295	10720906	0.8837
FJ12JN-084-3	22533502	21070500	19179257	0.9102
FJ13SH05-2	12811358	11893883	10823090	0.91
FJ2000-62A	17368400	16346019	14083554	0.8616
FJ2000-69A	15202196	14123772	12506865	0.8855
FJ2001-112B	18808502	16975005	14899911	0.8778
FJ2003-001A1	16337180	15314536	14069989	0.9187
FJ2005113B	17372936	16218772	14317646	0.8828
FJ2006-60A3	17318026	16190493	14893589	0.9199
FJ43ZB15-68	14055978	13037594	11559624	0.8866
FJ72ZC7-77	14941182	13916135	12292843	0.8834
FJ78-JJ	15721156	15716661	12684183	0.8071
FJ81-JY	14930350	17164033	14879328	0.8669
FJ81-MH	17181918	16952792	14429186	0.8511
FJ81-SW	16942032	17451925	14574505	0.8351
FJ81-ZP	17463864	15700037	13432936	0.8556
FJ81221ZB11-14	15703128	13981409	12416805	0.8881
FJ86-CT	14594752	17125354	14761697	0.862
FJ86061ZE3-39	17137700	13747088	11980165	0.8715
FJ95054B	15046314	13809956	12348405	0.8942
FJ95085AZB13-116	17078314	15745276	14299309	0.9082
FJ98099	15791458	14595605	12759583	0.8742
FJ99138	17298896	16505038	15363224	0.9308
FJSH0703	16412330	15514284	14070259	0.9069
GD-05-029b	15551910	14662625	13281880	0.9058
GD06-53	19418304	18223150	17064429	0.9364
GD08-2025	19800586	18751085	17240724	0.9195
HB-14	19337420	18394311	16609778	0.903
HB-LTH18	15583838	14625491	13158106	0.8997
HN-0812-3	15028204	14069683	12924734	0.9186
HN-158	27633494	20093462	18340941	0.9128
HN10-1604	21288384	26636690	24370577	0.9149
JS-10-6-1-2	18226948	13916137	12321612	0.8854
JS08-611	21351642	17339121	15741358	0.9079
JS09-138	14914808	20337527	18357984	0.9027
JX-09Z116-1	20607940	19353166	17573287	0.908
JX10-102	18860156	18103212	16614910	0.9178
JX11-141	21826704	20984507	19039217	0.9073
KA1-3-1	29360930	28554144	24553991	0.8599
KA2-1-1	25290224	24595582	21024383	0.8548
Nich-2-3-2	15371370	15375668	13511684	0.8788
Nich-2-7-4	16655456	16646642	14059720	0.8446
Sar-2-20-1	17412404	17412165	15380757	0.8833
Sar-AD3-5	13138266	11857794	10131100	0.8544
SC-10-120-65-2	12716840	11945454	10788127	0.9031
SC-10-25-44-1	13457778	12396957	11077513	0.8936
TW-1-1-1-B-1	13604796	12848933	11263752	0.8766
TW-12CY-TB1-2	14809928	13570574	12089965	0.8909
TW-12HL-DF1-2	14421414	13110106	11535005	0.8799
TW-12HL-YL2-1	12968618	12157918	10833029	0.891
TW-12TD-RH1-1	15309212	14333997	12633434	0.8814
TW-12TN-HB2-2	15505144	14509370	12737139	0.8779
TW-12YL-DL3-2	10745360	9777058	8653157	0.885
TW-12YL-DP1-1	11364092	10568239	9417175	0.8911
TW-12YL-TT4-1	17306192	16237896	14742276	0.9079
TW-2-7-2-A-1	14605576	13571615	11750271	0.8658
TW-6-2-2-B-1	15064822	14098036	12395035	0.8792
TW-6-43-1	17098178	15761911	14156089	0.8981
TW-CYBP1-3	17019656	16127160	13820301	0.857
TW-PT1-1	12826854	12150430	10770468	0.8864
TW-PT3-1	15300420	14375208	12699382	0.8834
TW-PT6-1	12726328	11784196	10362870	0.8794
TW-TN4-2	16184598	14408750	12660149	0.8786
WD-3-1_1	31199114	30398694	26383853	0.8679
YN07205e	23450636	23005969	20042542	0.8712
YN072310	22559990	22174030	19189697	0.8654
YN072311	25210548	24781724	21256899	0.8578
YN072313	20476646	20071524	17901227	0.8919
YN08181e	19571046	19199721	17195981	0.8956
YN08182c	19652922	19346118	17096954	0.8837
YN126311	22693534	22315511	19742846	0.8847
YN126441	18896510	18731437	16673057	0.8901
YN8773-19	16662674	15655556	14716556	0.94
YN8773R-27	14200338	13197747	12386962	0.9386
ZJ00-10	18462390	17235674	15755852	0.9141
ZJ08-41	20789256	19111827	17653946	0.9237
ZJ2011-7-1	12404576	11814618	10370389	0.8778

## Sheet: Table S3
Table S3. Estimated time (expressed in years ago) at which the first phylogenetic lineage (or root of the tree) emerged.
Country	Appearance of the first phylogenetic lineage	Upper value (95% CI)	Lower value (95% CI)
China	1742	1753	1700
Suriname	1906	1927	1896
Kenya	1976	1976	1989
Sikasso	1864	1873	1866
Ghana	1921	1928	1919
Taiwan	1896	1903	1893
Burundi	1955	1958	1953
Tanzania	1960	1972	1959
India	1880	1895	1878
Colombia	1913	1916	1908
Nigeria	1981	1991	1978
Togo	1985	1993	1985
Benin	1968	1983	1967
Thailand	1897	1904	1891
Laos	1864	1873	1866
Uganda	1910	1929	1905
Portugal	1898	1902	1890
Rwanda	1956	1962	1951
Hungary	1969	1977	1968
Spain	1934	1953	1932
Japan	1934	1953	1932
Nepal	1903	1911	1899
Brazil	1921	1924	1897
USA	1928	1935	1906
Morocco	1960	1964	1937
Burkina Faso	1896	1917	1891
Cote'd	1962	1964	1944
Philippines	1888	1890	1879
Mali	1896	1900	1896
Madagascar	1917	1918	1900

## Sheet: Table S4
Table S4. f3-statistics to evaluate the similarity between populations, as inferred from a distant outgroup
Source 1	Source 2	Target	f_3	std. err	Z	SNPs
EA	EA	US71	0	-1	0	-1
EA	WA	US71	81.7417	10.3175	7.923	7806
EA	WA	US71	81.5301	10.2523	7.952	7709
EA	WA	US71	81.4243	10.2797	7.921	7703
EA	WA	US71	81.9533	10.3244	7.938	7813
EA	WA	US71	69.8905	6.77441	10.317	7707
EA	WA	US71	87.7731	10.7291	8.181	7191
EA	WA	US71	81.1068	10.3527	7.834	7627
EA	WA	US71	81.2655	10.2774	7.907	7849
EA	WA	US71	70.4725	6.78139	10.392	7758
EA	WA	US71	70.5254	6.77184	10.415	7746
EA	EA	US71	87.4557	10.753	8.133	7554
EA	EA	US71	81.6359	10.3515	7.886	7860
EA	EA	US71	87.297	10.7892	8.091	7569
EA	EA	US71	87.4028	10.7831	8.106	7554
EA	EA	US71	77.5091	7.95421	9.744	6167
EA	EA	US71	86.715	10.9359	7.929	7442
EA	EA	US71	80.6836	10.3219	7.817	7639
EA	EA	US71	82.0592	10.3298	7.944	7705
EA	EA	US71	234.855	10.3622	22.665	4598
EA	EA	US71	227.29	10.2942	22.079	4616
EA	EA	US71	82.4295	10.3154	7.991	7662
EA	EA	US71	216.444	10.2581	21.1	4643
EA	WA	US71	81.583	10.3777	7.861	7856
EA	WA	US71	81.4243	10.4095	7.822	7876
EA	EA	US71	82.2708	10.3141	7.977	8070
EA	EA	US71	81.5301	10.3007	7.915	7839
EA	EA	US71	80.8423	10.3243	7.83	7974
EA	WA	US71	81.6359	10.298	7.927	7803
EA	WA	US71	81.4772	10.2633	7.939	7807
EA	WA	US71	69.9963	6.81745	10.267	7701
EA	EA	US71	87.297	10.8206	8.068	7447
EA	EA	US71	97.2435	12.5612	7.742	7036
EA	Asia	US71	81.6359	10.339	7.896	7590
EA	EA	US71	81.6359	10.3261	7.906	7615
EA	RoW	US71	216.02	10.7428	20.108	4628
EA	WA	US71	80.419	10.3079	7.802	7929
EA	WA	US71	81.8475	10.3027	7.944	7820
EA	Asia	US71	207.608	10.8384	19.155	4868
EA	Asia	US71	206.709	10.6535	19.403	4708
EA	Asia	US71	227.607	10.309	22.078	4690
EA	Asia	US71	82.0592	10.3567	7.923	7621
EA	Asia	US71	90.7888	11.0508	8.216	6577
EA	Asia	US71	77.4033	7.09681	10.907	6386
EA	Asia	US71	81.9533	10.3129	7.947	7777
EA	Asia	US71	81.8475	10.3727	7.891	7969
EA	Asia	US71	81.2126	10.2999	7.885	7674
EA	Asia	US71	206.18	10.6808	19.304	4745
EA	Asia	US71	87.9848	10.7905	8.154	7185
EA	Asia	US71	234.908	10.2191	22.987	4588
EA	Asia	US71	85.551	10.1642	8.417	6603
EA	Asia	US71	116.872	9.03789	12.931	5763
EA	Asia	US71	84.8103	9.69064	8.752	6726
EA	RoW	US71	80.8952	10.3097	7.846	7747
EA	RoW	US71	82.0592	10.3354	7.94	7783
EA	RoW	US71	234.644	10.2182	22.963	4578
EA	Asia	US71	86.9795	10.7386	8.1	7217
EA	Asia	US71	87.7731	10.763	8.155	7177
EA	Asia	US71	87.8789	10.7619	8.166	7182
EA	Asia	US71	228.771	10.2484	22.323	4596
EA	Asia	US71	81.1597	8.69952	9.329	6693
EA	Asia	US71	86.8208	9.77991	8.877	6645
EA	RoW	US71	220.676	10.5013	21.014	4610
EA	EA	US71	82.165	10.3035	7.974	7644
EA	WA	US71	82.2179	10.3442	7.948	7777
EA	Asia	US71	87.9319	10.8382	8.113	7042
EA	Asia	US71	81.8475	10.2857	7.957	7444
EA	Asia	US71	227.766	10.2279	22.269	4636
EA	Asia	US71	81.4772	10.3245	7.892	7740
EA	Asia	US71	81.9533	10.3579	7.912	7659
EA	Asia	US71	82.2179	10.3452	7.947	7612
EA	RoW	US71	217.237	10.4005	20.887	4626
EA	RoW	US71	227.554	10.4416	21.793	4632
EA	Asia	US71	94.9156	10.3842	9.14	6457
EA	Asia	US71	88.7784	7.99945	11.098	6532
EA	RoW	US71	88.2493	10.7866	8.181	7060
EA	RoW	US71	220.994	10.3905	21.269	4606
EA	Asia	US71	91.2121	11.1079	8.211	6509
EA	Asia	US71	82.9586	9.17191	9.045	6805
EA	Asia	US71	233.691	10.6568	21.929	4644
EA	Asia	US71	82.7469	9.18146	9.012	6806
EA	Asia	US71	233.956	10.576	22.121	4649
EA	Asia	US71	81.7417	10.3022	7.934	7818
EA	Asia	US71	227.819	10.2443	22.239	4621
EA	Asia	US71	228.136	10.0869	22.617	4629
EA	Asia	US71	227.872	10.2157	22.306	4639
EA	Asia	US71	81.2126	10.3137	7.874	7916
EA	Asia	US71	81.6888	10.3052	7.927	7958
EA	Asia	US71	81.6888	10.3045	7.928	7962
EA	Asia	US71	82.3237	10.3501	7.954	7526
EA	Asia	US71	81.9533	10.3541	7.915	7628
EA	Asia	US71	81.5301	10.2754	7.934	7869
EA	Asia	US71	82.165	10.33	7.954	7621
EA	Asia	US71	81.4243	10.2725	7.926	7865
EA	Asia	US71	81.4243	10.2716	7.927	7862
EA	Asia	US71	81.583	10.275	7.94	7858
EA	Asia	US71	82.3766	10.3137	7.987	7528
EA	Asia	US71	205.703	10.8649	18.933	4696
EA	Asia	US71	82.1121	10.3548	7.93	7907
EA	Asia	US71	207.396	10.7256	19.337	4948
EA	Asia	US71	227.448	10.2506	22.189	4628
EA	Asia	US71	207.396	10.8555	19.105	5260
EA	Asia	US71	206.709	11.1661	18.512	5073
EA	Asia	US71	207.767	10.736	19.352	5269
EA	Asia	US71	206.656	11.1541	18.527	5256
EA	Asia	US71	207.396	10.7178	19.351	4862
EA	Asia	US71	234.432	10.1658	23.061	4581
EA	Asia	US71	207.873	10.6757	19.471	5287
EA	Asia	US71	81.9533	10.353	7.916	7975
EA	Asia	US71	81.4772	10.2693	7.934	7737
EA	Asia	US71	81.7417	10.3397	7.906	7966
EA	Asia	US71	81.5301	10.3115	7.907	7958
EA	Asia	US71	81.3714	10.3327	7.875	7738
EA	Asia	US71	82.0062	10.3029	7.96	7828
EA	Asia	US71	81.7417	10.2997	7.936	7927
EA	Asia	US71	87.9848	10.8106	8.139	7185
EA	Asia	US71	98.2488	9.34703	10.511	5840
EA	Asia	US71	205.862	10.8032	19.056	4735
EA	Asia	US71	81.5301	10.3	7.916	7948
EA	Asia	US71	81.6888	10.2862	7.942	7763
EA	Asia	US71	228.03	10.1371	22.495	4693
EA	Asia	US71	229.988	9.9348	23.15	4616
EA	Asia	US71	227.66	10.2737	22.16	4693
EA	Asia	US71	206.656	11.1432	18.545	5196
EA	Asia	US71	206.709	11.1691	18.507	5193
EA	Asia	US71	207.714	10.9293	19.005	5231
EA	WA	US71	81.6359	10.3357	7.898	7826
EA	WA	US71	85.022	10.766	7.897	6450
EA	RoW	US71	78.726	8.95923	8.787	6753
EA	RoW	US71	79.0434	8.98512	8.797	6761
EA	RoW	US71	80.8423	10.3483	7.812	7634
EA	RoW	US71	78.8847	9.04776	8.719	6772
EA	Asia	US71	81.8475	10.3229	7.929	7951
EA	Asia	US71	81.6359	10.3183	7.912	7968
EA	Asia	US71	226.972	10.407	21.81	4827
EA	Asia	US71	226.866	10.373	21.871	4920
EA	Asia	US71	230.57	10.2191	22.563	4603
EA	Asia	US71	227.184	10.1894	22.296	4926
EA	Asia	US71	226.866	10.3893	21.836	4831
EA	Asia	US71	227.184	10.2838	22.091	4887
EA	Asia	US71	227.131	10.4896	21.653	4779
EA	Asia	US71	227.184	10.349	21.952	4875
EA	Asia	US71	227.766	10.2482	22.225	4776
EA	Asia	US71	227.078	10.2925	22.062	4816
EA	Asia	US71	230.57	10.1189	22.786	4613
EA	Asia	US71	227.766	10.233	22.258	4781
EA	Asia	US71	226.39	10.3481	21.878	4926
EA	Asia	US71	228.189	10.0865	22.623	4771
EA	Asia	US71	226.708	10.2882	22.036	4914
EA	Asia	US71	226.496	10.4076	21.763	4915
EA	Asia	US71	226.813	10.2813	22.061	4907
EA	WA	US71	81.9004	10.2725	7.973	7747
EA	Asia	US71	82.2179	10.3383	7.953	7970
EA	Asia	US71	234.326	10.3138	22.72	4578
EA	Asia	US71	233.903	10.6182	22.029	4644
EA	Asia	US71	87.8789	10.9118	8.054	6364
EA	Asia	US71	80.2074	8.66676	9.255	6413
EA	Asia	US71	87.7202	11.1351	7.878	6365
EA	Asia	US71	234.591	10.3264	22.718	4587
EA	Asia	US71	233.586	10.7032	21.824	4605
EA	Asia	US71	93.1168	11.8329	7.869	6442
EA	Asia	US71	92.0586	12.6634	7.27	6446
EA	Asia	US71	207.608	10.8651	19.108	5289
EA	Asia	US71	207.661	10.7171	19.377	5289
EA	Asia	US71	207.449	10.7803	19.243	5288
WA	EA	US71	81.7417	10.3175	7.923	7806
WA	WA	US71	0	-1	0	-1
WA	WA	US71	247.394	10.7245	23.068	4895
WA	WA	US71	247.447	10.7221	23.078	4886
WA	WA	US71	244.432	10.681	22.885	5063
WA	WA	US71	78.6731	8.72119	9.021	7862
WA	WA	US71	111.581	9.75931	11.433	7062
WA	WA	US71	241.575	11.3146	21.351	4915
WA	WA	US71	241.469	11.9247	20.249	5142
WA	WA	US71	83.1173	10.1673	8.175	7840
WA	WA	US71	82.5353	10.3227	7.995	7840
WA	EA	US71	109.359	10.0217	10.912	7461
WA	EA	US71	245.384	10.9938	22.32	5086
WA	EA	US71	109.306	10.018	10.911	7474
WA	EA	US71	109.148	10.0305	10.882	7464
WA	EA	US71	89.4133	8.06167	11.091	6263
WA	EA	US71	107.243	10.3753	10.336	7375
WA	EA	US71	237.342	11.8734	19.989	4999
WA	EA	US71	243.902	10.2579	23.777	4967
WA	EA	US71	81.7946	10.2569	7.975	7812
WA	EA	US71	82.7999	10.3941	7.966	7668
WA	EA	US71	242.421	10.3683	23.381	4959
WA	EA	US71	83.3289	10.4277	7.991	7480
WA	WA	US71	245.384	10.9018	22.509	5081
WA	WA	US71	245.913	10.8602	22.644	5088
WA	EA	US71	246.125	11.4758	21.447	5294
WA	EA	US71	247.289	11.5768	21.361	5027
WA	EA	US71	238.506	13.08	18.234	5315
WA	WA	US71	244.537	10.6065	23.055	5045
WA	WA	US71	244.273	10.6521	22.932	5051
WA	WA	US71	78.5673	8.70017	9.031	7860
WA	EA	US71	107.19	10.3202	10.386	7392
WA	EA	US71	94.0162	10.7965	8.708	7418
WA	Asia	US71	233.85	11.9862	19.51	5034
WA	EA	US71	241.045	10.6434	22.647	4923
WA	RoW	US71	82.3237	10.2989	7.993	7476
WA	WA	US71	238.083	12.7891	18.616	5270
WA	WA	US71	246.548	11.3715	21.681	5028
WA	Asia	US71	83.4347	10.3589	8.054	7536
WA	Asia	US71	84.2813	10.4408	8.072	7343
WA	Asia	US71	81.5301	10.3085	7.909	7772
WA	Asia	US71	244.061	10.3034	23.687	4880
WA	Asia	US71	114.174	9.88441	11.551	6456
WA	Asia	US71	104.598	7.14197	14.645	6193
WA	Asia	US71	244.537	10.2669	23.818	5025
WA	Asia	US71	247.13	11.1224	22.219	5166
WA	Asia	US71	242.897	11.1059	21.871	4939
WA	Asia	US71	84.0167	10.4407	8.047	7375
WA	Asia	US71	110.947	9.92365	11.18	7072
WA	Asia	US71	81.9004	10.3124	7.942	7801
WA	Asia	US71	104.439	14.3624	7.272	6567
WA	Asia	US71	90.683	11.8577	7.648	6579
WA	Asia	US71	104.016	14.2292	7.31	6684
WA	RoW	US71	239.141	11.628	20.566	5077
WA	RoW	US71	244.432	10.3968	23.51	5035
WA	RoW	US71	81.3714	10.3015	7.899	7796
WA	Asia	US71	107.931	10.0385	10.752	7142
WA	Asia	US71	110.735	9.88422	11.203	7064
WA	Asia	US71	110.894	9.89504	11.207	7068
WA	Asia	US71	81.583	10.2541	7.956	7699
WA	Asia	US71	97.9313	11.0974	8.825	6697
WA	Asia	US71	97.9313	12.9589	7.557	6756
WA	RoW	US71	82.3237	10.2091	8.064	7546
WA	EA	US71	244.326	10.4332	23.418	4900
WA	WA	US71	244.643	10.3444	23.65	5028
WA	Asia	US71	109.148	10.0689	10.84	6962
WA	Asia	US71	232.739	11.3554	20.496	4913
WA	Asia	US71	81.9004	10.3327	7.926	7714
WA	Asia	US71	236.654	11.6965	20.233	5128
WA	Asia	US71	238.823	10.8208	22.071	5015
WA	Asia	US71	235.49	11.4511	20.565	5036
WA	RoW	US71	84.2283	10.4907	8.029	7461
WA	RoW	US71	81.4243	10.2846	7.917	7715
WA	Asia	US71	97.8255	12.8935	7.587	6723
WA	Asia	US71	92.6935	9.56336	9.693	6779
WA	RoW	US71	109.306	10.0025	10.928	6983
WA	RoW	US71	82.6411	10.2075	8.096	7542
WA	Asia	US71	103.275	10.2398	10.086	6602
WA	Asia	US71	101.053	11.4735	8.807	6784
WA	Asia	US71	78.9905	10.4351	7.57	7889
WA	Asia	US71	101.053	11.4735	8.807	6781
WA	Asia	US71	79.2022	10.4511	7.578	7895
WA	Asia	US71	253.32	11.2574	22.503	4896
WA	Asia	US71	80.8423	10.327	7.828	7720
WA	Asia	US71	81.4772	10.3241	7.892	7722
WA	Asia	US71	81.4243	10.3034	7.903	7728
WA	Asia	US71	238.188	12.0219	19.813	5270
WA	Asia	US71	238.506	12.0974	19.715	5315
WA	Asia	US71	238.506	12.0691	19.762	5319
WA	Asia	US71	237.554	10.7472	22.104	4913
WA	Asia	US71	243.902	10.3654	23.53	4888
WA	Asia	US71	237.977	11.5848	20.542	5233
WA	Asia	US71	244.008	10.4202	23.417	4883
WA	Asia	US71	237.818	11.7387	20.259	5230
WA	Asia	US71	237.183	11.3312	20.932	5239
WA	Asia	US71	237.342	11.423	20.778	5235
WA	Asia	US71	238.136	10.6627	22.334	4905
WA	Asia	US71	83.7522	10.4265	8.033	7322
WA	Asia	US71	244.908	10.3128	23.748	5151
WA	Asia	US71	83.8051	10.349	8.098	7605
WA	Asia	US71	81.5301	10.2916	7.922	7707
WA	Asia	US71	83.7522	10.3213	8.115	7918
WA	Asia	US71	82.4824	10.3384	7.978	7742
WA	Asia	US71	83.9109	10.2742	8.167	7931
WA	Asia	US71	82.2708	10.2435	8.032	7928
WA	Asia	US71	83.276	10.3936	8.012	7529
WA	Asia	US71	81.583	10.2931	7.926	7791
WA	Asia	US71	84.3871	10.4062	8.109	7942
WA	Asia	US71	247.765	11.3968	21.74	5162
WA	Asia	US71	239.934	12.4608	19.255	5063
WA	Asia	US71	247.183	11.2451	21.981	5160
WA	Asia	US71	238.559	12.1181	19.686	5311
WA	Asia	US71	243.691	10.9489	22.257	4991
WA	Asia	US71	244.643	10.3203	23.705	5075
WA	Asia	US71	236.76	12.5483	18.868	5318
WA	Asia	US71	111.158	9.84015	11.296	7068
WA	Asia	US71	82.2179	12.5105	6.572	6464
WA	Asia	US71	83.6464	10.3925	8.049	7366
WA	Asia	US71	238.136	12.2199	19.488	5309
WA	Asia	US71	245.437	10.6113	23.13	4989
WA	Asia	US71	81.4243	10.2937	7.91	7785
WA	Asia	US71	83.276	10.4218	7.991	7710
WA	Asia	US71	81.3184	10.3182	7.881	7780
WA	Asia	US71	81.583	10.3403	7.89	7881
WA	Asia	US71	81.4243	10.3	7.905	7882
WA	Asia	US71	83.4876	10.3508	8.066	7900
WA	WA	US71	246.812	11.707	21.083	5025
WA	WA	US71	100.683	13.0363	7.723	6475
WA	RoW	US71	90.2069	9.81544	9.19	6857
WA	RoW	US71	90.8947	9.88917	9.191	6858
WA	RoW	US71	241.945	11.8904	20.348	4910
WA	RoW	US71	90.4714	9.84913	9.186	6874
WA	Asia	US71	247.236	11.2373	22.001	5146
WA	Asia	US71	238.559	12.1582	19.621	5323
WA	Asia	US71	81.8475	10.2394	7.993	7891
WA	Asia	US71	82.3237	10.2612	8.023	7973
WA	Asia	US71	84.2283	10.5395	7.992	7690
WA	Asia	US71	81.9004	10.2861	7.962	7993
WA	Asia	US71	81.0539	10.2649	7.896	7908
WA	Asia	US71	81.6359	10.2701	7.949	7959
WA	Asia	US71	81.001	10.3236	7.846	7862
WA	Asia	US71	80.8952	10.3045	7.85	7961
WA	Asia	US71	81.6888	10.3295	7.908	7858
WA	Asia	US71	81.3184	10.3079	7.889	7892
WA	Asia	US71	83.6993	10.4075	8.042	7710
WA	Asia	US71	81.1068	10.326	7.855	7874
WA	Asia	US71	81.5301	10.3021	7.914	7985
WA	Asia	US71	81.6359	10.3186	7.912	7862
WA	Asia	US71	81.0539	10.2583	7.901	7988
WA	Asia	US71	81.8475	10.3001	7.946	7970
WA	Asia	US71	81.4243	10.2758	7.924	7976
WA	WA	US71	250.675	10.2505	24.455	4878
WA	Asia	US71	247.341	11.3853	21.725	5170
WA	Asia	US71	81.3714	10.298	7.902	7790
WA	Asia	US71	79.0434	10.4602	7.557	7892
WA	Asia	US71	99.9947	10.6038	9.43	6456
WA	Asia	US71	99.0424	8.84175	11.202	6378
WA	Asia	US71	109.359	8.19484	13.345	6277
WA	Asia	US71	81.2655	10.3102	7.882	7806
WA	Asia	US71	82.5353	10.3551	7.97	7781
WA	Asia	US71	108.195	9.30094	11.633	6478
WA	Asia	US71	115.655	9.30202	12.433	6321
WA	Asia	US71	83.9638	10.4188	8.059	7947
WA	Asia	US71	83.858	10.3763	8.082	7950
WA	Asia	US71	84.2283	10.4397	8.068	7938
WA	EA	US71	81.5301	10.2523	7.952	7709
WA	WA	US71	247.394	10.7245	23.068	4895
WA	WA	US71	0	-1	0	-1
WA	WA	US71	249.405	10.4146	23.948	4748
WA	WA	US71	246.336	10.3476	23.806	4926
WA	WA	US71	78.8847	8.69146	9.076	7757
WA	WA	US71	112.745	9.86875	11.424	6939
WA	WA	US71	240.622	11.6782	20.604	4832
WA	WA	US71	236.972	11.4835	20.636	5126
WA	WA	US71	79.7841	8.75209	9.116	7802
WA	WA	US71	79.6254	8.77922	9.07	7794
WA	EA	US71	109.359	10.0599	10.871	7360
WA	EA	US71	245.807	10.4988	23.413	4977
WA	EA	US71	109.306	10.0722	10.852	7373
WA	EA	US71	108.989	10.0984	10.793	7366
WA	EA	US71	88.3551	8.04192	10.987	6182
WA	EA	US71	106.714	10.4284	10.233	7284
WA	EA	US71	237.554	11.8749	20.005	4894
WA	EA	US71	240.834	10.7127	22.481	4924
WA	EA	US71	81.6359	10.1925	8.009	7714
WA	EA	US71	82.7469	10.3203	8.018	7568
WA	EA	US71	239.776	10.894	22.01	4908
WA	EA	US71	83.1173	10.3161	8.057	7383
WA	WA	US71	245.648	10.3668	23.696	4975
WA	WA	US71	245.543	10.4034	23.602	4994
WA	EA	US71	240.728	10.5999	22.71	5295
WA	EA	US71	245.86	10.4392	23.552	4953
WA	EA	US71	235.49	11.9564	19.696	5271
WA	WA	US71	245.807	10.4449	23.534	4920
WA	WA	US71	245.913	10.4731	23.481	4919
WA	WA	US71	78.7789	8.68211	9.074	7755
WA	EA	US71	106.608	10.4187	10.232	7302
WA	EA	US71	93.3284	10.8095	8.634	7330
WA	Asia	US71	232.157	11.7891	19.693	4965
WA	EA	US71	239.617	11.1032	21.581	4849
WA	RoW	US71	82.3237	10.2471	8.034	7375
WA	WA	US71	235.49	11.9694	19.674	5218
WA	WA	US71	245.595	10.4648	23.469	4945
WA	Asia	US71	83.3289	10.3196	8.075	7437
WA	Asia	US71	83.5935	10.4142	8.027	7255
WA	Asia	US71	81.5301	10.2462	7.957	7671
WA	Asia	US71	240.94	10.8165	22.275	4838
WA	Asia	US71	114.015	9.89947	11.517	6358
WA	Asia	US71	104.174	7.33353	14.205	6100
WA	Asia	US71	242.156	10.5256	23.006	4969
WA	Asia	US71	242.315	10.4695	23.145	5156
WA	Asia	US71	243.479	11.1169	21.902	4827
WA	Asia	US71	83.8051	10.4007	8.058	7278
WA	Asia	US71	112.058	10.0247	11.178	6950
WA	Asia	US71	81.9004	10.2481	7.992	7700
WA	Asia	US71	105.233	14.493	7.261	6451
WA	Asia	US71	90.1011	11.7712	7.654	6489
WA	Asia	US71	104.809	14.317	7.321	6568
WA	RoW	US71	236.601	11.5433	20.497	5024
WA	RoW	US71	242.156	10.6199	22.802	4977
WA	RoW	US71	81.3184	10.2443	7.938	7696
WA	Asia	US71	108.142	10.0766	10.732	7037
WA	Asia	US71	112.163	9.99957	11.217	6936
WA	Asia	US71	111.952	9.94459	11.258	6947
WA	Asia	US71	81.4772	10.2546	7.945	7600
WA	Asia	US71	98.3017	11.1195	8.84	6589
WA	Asia	US71	98.6191	13.0489	7.558	6642
WA	RoW	US71	82.0592	10.2706	7.99	7450
WA	EA	US71	241.575	10.8037	22.36	4851
WA	WA	US71	242.421	10.5156	23.053	4969
WA	Asia	US71	109.941	10.1009	10.884	6846
WA	Asia	US71	233.321	11.3443	20.567	4801
WA	Asia	US71	81.9533	10.2985	7.958	7612
WA	Asia	US71	234.115	11.1053	21.081	5075
WA	Asia	US71	235.808	10.9115	21.611	4971
WA	Asia	US71	234.009	11.3051	20.699	4963
WA	RoW	US71	83.7522	10.3795	8.069	7369
WA	RoW	US71	81.3184	10.2626	7.924	7616
WA	Asia	US71	98.6191	12.9975	7.588	6607
WA	Asia	US71	93.3813	9.70718	9.62	6665
WA	RoW	US71	109.518	9.98527	10.968	6878
WA	RoW	US71	82.5353	10.2041	8.088	7443
WA	Asia	US71	103.434	10.2267	10.114	6498
WA	Asia	US71	100.524	11.4275	8.797	6693
WA	Asia	US71	78.8318	10.4106	7.572	7791
WA	Asia	US71	100.312	11.4141	8.788	6694
WA	Asia	US71	79.0434	10.4334	7.576	7797
WA	Asia	US71	247.923	10.7295	23.107	4897
WA	Asia	US71	80.8952	10.2671	7.879	7618
WA	Asia	US71	81.4243	10.29	7.913	7622
WA	Asia	US71	81.5301	10.246	7.957	7625
WA	Asia	US71	233.374	11.4869	20.317	5260
WA	Asia	US71	233.638	11.4398	20.423	5306
WA	Asia	US71	233.903	11.4011	20.516	5305
WA	Asia	US71	234.908	11.1013	21.161	4862
WA	Asia	US71	240.093	10.9414	21.943	4859
WA	Asia	US71	233.85	11.4076	20.499	5210
WA	Asia	US71	241.363	10.7981	22.352	4832
WA	Asia	US71	233.427	11.4807	20.332	5212
WA	Asia	US71	233.427	11.3952	20.485	5209
WA	Asia	US71	233.586	11.4145	20.464	5205
WA	Asia	US71	235.226	11.0275	21.331	4859
WA	Asia	US71	84.0696	10.4819	8.02	7215
WA	Asia	US71	242.368	10.5441	22.986	5098
WA	Asia	US71	83.858	10.3224	8.124	7503
WA	Asia	US71	81.7417	10.2312	7.989	7602
WA	Asia	US71	83.7522	10.2734	8.152	7817
WA	Asia	US71	82.5882	10.2872	8.028	7639
WA	Asia	US71	84.0696	10.3866	8.094	7827
WA	Asia	US71	82.5353	10.2275	8.07	7822
WA	Asia	US71	83.4347	10.3988	8.023	7425
WA	Asia	US71	81.7946	10.232	7.994	7686
WA	Asia	US71	83.9638	10.38	8.089	7849
WA	Asia	US71	242.474	10.5484	22.987	5161
WA	Asia	US71	236.601	11.7276	20.175	5025
WA	Asia	US71	242.368	10.544	22.986	5150
WA	Asia	US71	233.533	11.4928	20.32	5305
WA	Asia	US71	243.109	11.1819	21.741	4901
WA	Asia	US71	242.051	10.5322	22.982	5023
WA	Asia	US71	233.109	11.6407	20.025	5286
WA	Asia	US71	112.534	9.96261	11.296	6941
WA	Asia	US71	81.7417	12.5607	6.508	6372
WA	Asia	US71	83.7522	10.4152	8.041	7263
WA	Asia	US71	233.109	11.5389	20.202	5303
WA	Asia	US71	244.432	10.914	22.396	4907
WA	Asia	US71	81.6359	10.2361	7.975	7680
WA	Asia	US71	82.9057	10.314	8.038	7616
WA	Asia	US71	81.2126	10.2588	7.916	7681
WA	Asia	US71	81.7417	10.2594	7.968	7777
WA	Asia	US71	81.6888	10.2313	7.984	7776
WA	Asia	US71	83.6993	10.32	8.11	7795
WA	WA	US71	246.072	10.4695	23.504	4938
WA	WA	US71	100.735	13.1075	7.685	6373
WA	RoW	US71	91.3179	9.96608	9.163	6735
WA	RoW	US71	91.6354	9.992	9.171	6743
WA	RoW	US71	240.305	11.0698	21.708	4840
WA	RoW	US71	91.4766	9.98951	9.157	6754
WA	Asia	US71	242.209	10.5173	23.03	5140
WA	Asia	US71	233.533	11.4769	20.348	5317
WA	Asia	US71	81.583	10.2097	7.991	7795
WA	Asia	US71	82.0592	10.2159	8.032	7877
WA	Asia	US71	83.5935	10.3762	8.056	7601
WA	Asia	US71	81.7417	10.2634	7.964	7895
WA	Asia	US71	80.6836	10.2391	7.88	7814
WA	Asia	US71	81.4243	10.233	7.957	7862
WA	Asia	US71	80.9481	10.267	7.884	7762
WA	Asia	US71	80.8423	10.2655	7.875	7861
WA	Asia	US71	81.6888	10.2661	7.957	7757
WA	Asia	US71	81.1597	10.2782	7.896	7794
WA	Asia	US71	83.276	10.2959	8.088	7617
WA	Asia	US71	81.2655	10.2641	7.917	7770
WA	Asia	US71	81.583	10.2702	7.944	7883
WA	Asia	US71	81.6359	10.256	7.96	7761
WA	Asia	US71	80.9481	10.2276	7.915	7889
WA	Asia	US71	81.7946	10.2486	7.981	7870
WA	Asia	US71	81.2126	10.2366	7.934	7879
WA	WA	US71	247.659	10.641	23.274	4834
WA	Asia	US71	242.527	10.5451	22.999	5160
WA	Asia	US71	81.3714	10.2419	7.945	7689
WA	Asia	US71	78.9376	10.4286	7.569	7793
WA	Asia	US71	99.6773	10.6019	9.402	6361
WA	Asia	US71	99.0953	8.84439	11.204	6276
WA	Asia	US71	108.46	8.21543	13.202	6193
WA	Asia	US71	81.4243	10.249	7.945	7702
WA	Asia	US71	82.2708	10.276	8.006	7685
WA	Asia	US71	108.883	9.43423	11.541	6364
WA	Asia	US71	116.343	9.39674	12.381	6207
WA	Asia	US71	83.4876	10.3179	8.092	7855
WA	Asia	US71	83.3818	10.3399	8.064	7858
WA	Asia	US71	83.3818	10.3624	8.047	7853
WA	EA	US71	81.4243	10.2797	7.921	7703
WA	WA	US71	247.447	10.7221	23.078	4886
WA	WA	US71	249.405	10.4146	23.948	4748
WA	WA	US71	0	-1	0	-1
WA	WA	US71	246.019	10.4472	23.549	4924
WA	WA	US71	78.5673	8.72192	9.008	7755
WA	WA	US71	112.798	9.80383	11.506	6930
WA	WA	US71	240.411	11.7463	20.467	4828
WA	WA	US71	237.024	11.4473	20.706	5117
WA	WA	US71	79.837	8.7609	9.113	7793
WA	WA	US71	79.7312	8.78041	9.081	7784
WA	EA	US71	109.571	10.0407	10.913	7348
WA	EA	US71	245.86	10.5261	23.357	4968
WA	EA	US71	109.465	10.0407	10.902	7362
WA	EA	US71	109.095	10.0541	10.851	7356
WA	EA	US71	88.3022	7.98335	11.061	6175
WA	EA	US71	106.82	10.3819	10.289	7274
WA	EA	US71	237.342	11.9558	19.852	4890
WA	EA	US71	240.993	10.7298	22.46	4913
WA	EA	US71	81.583	10.2502	7.959	7707
WA	EA	US71	82.694	10.3818	7.965	7561
WA	EA	US71	239.67	10.938	21.912	4902
WA	EA	US71	82.8528	10.3684	7.991	7380
WA	WA	US71	245.595	10.3828	23.654	4968
WA	WA	US71	245.754	10.4461	23.526	4982
WA	EA	US71	240.781	10.6456	22.618	5286
WA	EA	US71	245.86	10.4695	23.483	4945
WA	EA	US71	235.226	11.9853	19.626	5268
WA	WA	US71	245.86	10.4138	23.609	4911
WA	WA	US71	245.754	10.4986	23.408	4914
WA	WA	US71	78.5144	8.69627	9.029	7752
WA	EA	US71	106.82	10.3983	10.273	7290
WA	EA	US71	93.3813	10.7246	8.707	7321
WA	Asia	US71	231.945	11.801	19.655	4961
WA	EA	US71	239.511	11.1436	21.493	4843
WA	RoW	US71	82.3766	10.2985	7.999	7366
WA	WA	US71	235.596	12.0381	19.571	5208
WA	WA	US71	245.807	10.5042	23.401	4933
WA	Asia	US71	83.4347	10.3576	8.055	7427
WA	Asia	US71	83.6464	10.3689	8.067	7246
WA	Asia	US71	81.4772	10.2775	7.928	7664
WA	Asia	US71	240.94	10.8305	22.246	4830
WA	Asia	US71	114.068	9.91411	11.506	6349
WA	Asia	US71	103.963	7.2938	14.254	6096
WA	Asia	US71	241.945	10.5684	22.893	4965
WA	Asia	US71	242.58	10.5246	23.049	5143
WA	Asia	US71	243.215	11.0884	21.934	4824
WA	Asia	US71	83.7522	10.3513	8.091	7271
WA	Asia	US71	112.058	9.94784	11.265	6942
WA	Asia	US71	81.7946	10.2772	7.959	7694
WA	Asia	US71	105.074	14.4475	7.273	6446
WA	Asia	US71	90.1011	11.7903	7.642	6481
WA	Asia	US71	104.703	14.3063	7.319	6562
WA	RoW	US71	236.284	11.6202	20.334	5022
WA	RoW	US71	242.156	10.6989	22.634	4969
WA	RoW	US71	81.2126	10.2974	7.887	7690
WA	Asia	US71	108.248	10.0247	10.798	7027
WA	Asia	US71	112.163	9.93588	11.289	6928
WA	Asia	US71	112.163	9.96111	11.26	6935
WA	Asia	US71	81.2655	10.2211	7.951	7596
WA	Asia	US71	98.3017	11.1385	8.825	6581
WA	Asia	US71	98.6191	13.0623	7.55	6634
WA	RoW	US71	81.9533	10.204	8.031	7444
WA	EA	US71	241.31	10.7758	22.394	4848
WA	WA	US71	242.315	10.5686	22.928	4963
WA	Asia	US71	109.783	10.0095	10.968	6841
WA	Asia	US71	233.215	11.4216	20.419	4795
WA	Asia	US71	81.7946	10.2975	7.943	7607
WA	Asia	US71	234.168	11.1915	20.924	5066
WA	Asia	US71	235.437	10.8789	21.642	4970
WA	Asia	US71	233.903	11.3265	20.651	4957
WA	RoW	US71	83.5935	10.3612	8.068	7364
WA	RoW	US71	81.1597	10.2847	7.891	7611
WA	Asia	US71	98.5662	12.9777	7.595	6600
WA	Asia	US71	93.3813	9.71628	9.611	6657
WA	RoW	US71	109.518	9.93515	11.023	6870
WA	RoW	US71	82.5353	10.2266	8.071	7435
WA	Asia	US71	103.328	10.2038	10.126	6492
WA	Asia	US71	100.471	11.4166	8.8	6686
WA	Asia	US71	78.7789	10.4211	7.56	7784
WA	Asia	US71	100.206	11.4101	8.782	6688
WA	Asia	US71	78.8847	10.4107	7.577	7792
WA	Asia	US71	247.976	10.7122	23.149	4888
WA	Asia	US71	80.8423	10.323	7.831	7611
WA	Asia	US71	81.2655	10.2877	7.899	7617
WA	Asia	US71	81.4243	10.2993	7.906	7619
WA	Asia	US71	233.004	11.4519	20.346	5259
WA	Asia	US71	233.48	11.4567	20.379	5301
WA	Asia	US71	233.638	11.4184	20.462	5302
WA	Asia	US71	234.802	11.1142	21.126	4856
WA	Asia	US71	240.199	10.9185	21.999	4849
WA	Asia	US71	233.638	11.4125	20.472	5206
WA	Asia	US71	241.416	10.7815	22.392	4823
WA	Asia	US71	233.215	11.4384	20.389	5208
WA	Asia	US71	233.268	11.4118	20.441	5204
WA	Asia	US71	233.321	11.432	20.41	5202
WA	Asia	US71	235.173	11.028	21.325	4852
WA	Asia	US71	83.9638	10.4754	8.015	7209
WA	Asia	US71	242.633	10.6026	22.884	5085
WA	Asia	US71	84.0167	10.4101	8.071	7492
WA	Asia	US71	81.6888	10.2629	7.96	7595
WA	Asia	US71	83.5935	10.2907	8.123	7812
WA	Asia	US71	82.4824	10.2806	8.023	7633
WA	Asia	US71	84.0696	10.3632	8.112	7819
WA	Asia	US71	82.3766	10.2422	8.043	7817
WA	Asia	US71	83.276	10.331	8.061	7420
WA	Asia	US71	81.6888	10.2598	7.962	7680
WA	Asia	US71	83.9109	10.3926	8.074	7842
WA	Asia	US71	242.315	10.5621	22.942	5156
WA	Asia	US71	236.495	11.7288	20.164	5019
WA	Asia	US71	242.474	10.5545	22.974	5140
WA	Asia	US71	233.321	11.47	20.342	5301
WA	Asia	US71	243.056	11.1612	21.777	4894
WA	Asia	US71	242.051	10.5652	22.91	5015
WA	Asia	US71	232.845	11.6566	19.975	5283
WA	Asia	US71	112.428	9.8891	11.369	6935
WA	Asia	US71	81.4772	12.5545	6.49	6369
WA	Asia	US71	83.8051	10.421	8.042	7254
WA	Asia	US71	232.845	11.5285	20.197	5300
WA	Asia	US71	244.326	10.9699	22.272	4901
WA	Asia	US71	81.4772	10.2604	7.941	7675
WA	Asia	US71	82.8528	10.3499	8.005	7609
WA	Asia	US71	81.1597	10.2888	7.888	7674
WA	Asia	US71	81.6359	10.2453	7.968	7771
WA	Asia	US71	81.6359	10.2476	7.966	7769
WA	Asia	US71	83.5406	10.3504	8.071	7790
WA	WA	US71	246.019	10.5031	23.423	4931
WA	WA	US71	100.841	13.087	7.705	6363
WA	RoW	US71	91.2121	9.96857	9.15	6729
WA	RoW	US71	91.4766	9.98728	9.159	6738
WA	RoW	US71	240.093	11.0827	21.664	4836
WA	RoW	US71	91.4237	10.0008	9.142	6747
WA	Asia	US71	242.209	10.5278	23.007	5132
WA	Asia	US71	233.48	11.4871	20.325	5310
WA	Asia	US71	81.6359	10.2085	7.997	7786
WA	Asia	US71	82.0592	10.225	8.025	7869
WA	Asia	US71	83.5406	10.4177	8.019	7594
WA	Asia	US71	81.7417	10.2321	7.989	7887
WA	Asia	US71	80.6836	10.2572	7.866	7806
WA	Asia	US71	81.3714	10.21	7.97	7855
WA	Asia	US71	80.8423	10.2921	7.855	7756
WA	Asia	US71	80.7894	10.2408	7.889	7854
WA	Asia	US71	81.583	10.2944	7.925	7751
WA	Asia	US71	81.1068	10.2544	7.909	7787
WA	Asia	US71	83.1702	10.3289	8.052	7611
WA	Asia	US71	81.1597	10.2902	7.887	7764
WA	Asia	US71	81.5301	10.2513	7.953	7876
WA	Asia	US71	81.5301	10.2838	7.928	7755
WA	Asia	US71	81.0539	10.229	7.924	7879
WA	Asia	US71	81.7417	10.2398	7.983	7863
WA	Asia	US71	81.2126	10.2438	7.928	7871
WA	WA	US71	247.87	10.6931	23.18	4822
WA	Asia	US71	242.58	10.5686	22.953	5151
WA	Asia	US71	81.2126	10.2647	7.912	7684
WA	Asia	US71	78.8318	10.4463	7.546	7787
WA	Asia	US71	99.6244	10.6162	9.384	6354
WA	Asia	US71	99.0953	8.85894	11.186	6268
WA	Asia	US71	108.513	8.23463	13.178	6184
WA	Asia	US71	81.3184	10.2763	7.913	7696
WA	Asia	US71	82.1121	10.3025	7.97	7680
WA	Asia	US71	108.883	9.39321	11.592	6356
WA	Asia	US71	116.29	9.35321	12.433	6200
WA	Asia	US71	83.3289	10.3333	8.064	7850
WA	Asia	US71	83.4347	10.359	8.054	7849
WA	Asia	US71	83.3818	10.3378	8.066	7845
WA	EA	US71	81.9533	10.3244	7.938	7813
WA	WA	US71	244.432	10.681	22.885	5063
WA	WA	US71	246.336	10.3476	23.806	4926
WA	WA	US71	246.019	10.4472	23.549	4924
WA	WA	US71	0	-1	0	-1
WA	WA	US71	79.0434	8.67347	9.113	7866
WA	WA	US71	113.01	9.8853	11.432	7046
WA	WA	US71	240.781	11.6505	20.667	4941
WA	WA	US71	237.024	11.3965	20.798	5237
WA	WA	US71	80.1016	8.74314	9.162	7908
WA	WA	US71	79.9429	8.76004	9.126	7900
WA	EA	US71	109.835	10.0453	10.934	7463
WA	EA	US71	249.034	10.3701	24.015	5028
WA	EA	US71	109.677	10.0347	10.93	7478
WA	EA	US71	109.412	10.0845	10.85	7470
WA	EA	US71	88.5667	8.07749	10.965	6290
WA	EA	US71	107.19	10.4094	10.297	7387
WA	EA	US71	237.659	11.8434	20.067	5004
WA	EA	US71	240.887	10.7039	22.505	5035
WA	EA	US71	82.165	10.3194	7.962	7816
WA	EA	US71	83.2231	10.4227	7.985	7671
WA	EA	US71	239.829	10.8838	22.035	5019
WA	EA	US71	83.3289	10.4186	7.998	7491
WA	WA	US71	249.193	10.2884	24.221	5020
WA	WA	US71	249.034	10.3199	24.131	5040
WA	EA	US71	240.675	10.549	22.815	5408
WA	EA	US71	249.14	10.3119	24.16	5003
WA	EA	US71	235.384	11.9496	19.698	5385
WA	WA	US71	255.013	10.2069	24.984	4858
WA	WA	US71	255.013	10.2547	24.868	4859
WA	WA	US71	78.8847	8.67333	9.095	7865
WA	EA	US71	107.031	10.381	10.31	7406
WA	EA	US71	93.9104	10.88	8.631	7431
WA	Asia	US71	232.051	11.7212	19.797	5079
WA	EA	US71	239.776	10.9762	21.845	4958
WA	RoW	US71	82.7999	10.3364	8.011	7478
WA	WA	US71	235.331	11.8941	19.786	5333
WA	WA	US71	249.14	10.3091	24.167	4990
WA	Asia	US71	83.858	10.4658	8.013	7539
WA	Asia	US71	84.2283	10.5031	8.019	7355
WA	Asia	US71	81.9533	10.3236	7.938	7775
WA	Asia	US71	241.098	10.7566	22.414	4947
WA	Asia	US71	114.491	9.89446	11.571	6461
WA	Asia	US71	104.386	7.27646	14.346	6208
WA	Asia	US71	242.315	10.4004	23.299	5078
WA	Asia	US71	242.368	10.4954	23.093	5267
WA	Asia	US71	243.268	10.9828	22.15	4943
WA	Asia	US71	84.0696	10.4046	8.08	7385
WA	Asia	US71	112.64	10.0371	11.222	7051
WA	Asia	US71	82.3237	10.3235	7.974	7804
WA	Asia	US71	105.867	14.5661	7.268	6551
WA	Asia	US71	90.5772	11.8373	7.652	6592
WA	Asia	US71	105.074	14.3804	7.307	6675
WA	RoW	US71	236.443	11.5544	20.463	5139
WA	RoW	US71	241.945	10.5595	22.913	5093
WA	RoW	US71	81.7417	10.3452	7.901	7800
WA	Asia	US71	108.566	10.0457	10.807	7141
WA	Asia	US71	112.587	9.9695	11.293	7040
WA	Asia	US71	112.534	9.95515	11.304	7048
WA	Asia	US71	81.7946	10.2966	7.944	7706
WA	Asia	US71	98.8307	11.1473	8.866	6691
WA	Asia	US71	99.1482	13.0786	7.581	6744
WA	RoW	US71	82.4295	10.3248	7.984	7555
WA	EA	US71	241.469	10.6758	22.618	4965
WA	WA	US71	242.58	10.4294	23.259	5078
WA	Asia	US71	110.206	10.1201	10.89	6953
WA	Asia	US71	233.109	11.3567	20.526	4917
WA	Asia	US71	82.4295	10.4001	7.926	7715
WA	Asia	US71	233.903	11.1781	20.925	5191
WA	Asia	US71	235.596	10.8802	21.654	5087
WA	Asia	US71	233.85	11.1861	20.905	5078
WA	RoW	US71	84.2813	10.4911	8.034	7471
WA	RoW	US71	81.7946	10.3974	7.867	7719
WA	Asia	US71	99.1482	13.0473	7.599	6709
WA	Asia	US71	93.8046	9.72467	9.646	6769
WA	RoW	US71	109.994	10.0006	10.999	6981
WA	RoW	US71	82.8528	10.2928	8.05	7549
WA	Asia	US71	103.804	10.2565	10.121	6603
WA	Asia	US71	101	11.3641	8.888	6796
WA	Asia	US71	79.308	10.4773	7.57	7894
WA	Asia	US71	100.735	11.3585	8.869	6798
WA	Asia	US71	79.4138	10.4614	7.591	7902
WA	Asia	US71	245.066	10.6946	22.915	5063
WA	Asia	US71	81.4243	10.3988	7.83	7720
WA	Asia	US71	81.9004	10.3946	7.879	7725
WA	Asia	US71	82.0062	10.3813	7.899	7728
WA	Asia	US71	233.374	11.3839	20.5	5372
WA	Asia	US71	233.638	11.3898	20.513	5418
WA	Asia	US71	233.744	11.3119	20.664	5420
WA	Asia	US71	235.226	11.0689	21.251	4968
WA	Asia	US71	240.252	10.8357	22.172	4968
WA	Asia	US71	233.797	11.3173	20.658	5323
WA	Asia	US71	241.522	10.6861	22.602	4941
WA	Asia	US71	233.427	11.3576	20.553	5324
WA	Asia	US71	233.533	11.3194	20.631	5319
WA	Asia	US71	233.48	11.3388	20.591	5319
WA	Asia	US71	235.279	10.9649	21.457	4970
WA	Asia	US71	84.3342	10.6027	7.954	7322
WA	Asia	US71	242.474	10.4732	23.152	5208
WA	Asia	US71	84.2283	10.3846	8.111	7608
WA	Asia	US71	82.165	10.3087	7.97	7706
WA	Asia	US71	83.8051	10.2964	8.139	7928
WA	Asia	US71	82.9057	10.3433	8.015	7745
WA	Asia	US71	84.4929	10.5028	8.045	7931
WA	Asia	US71	82.6411	10.2791	8.04	7932
WA	Asia	US71	83.6464	10.4217	8.026	7533
WA	Asia	US71	82.1121	10.2355	8.022	7792
WA	Asia	US71	84.1754	10.4663	8.042	7957
WA	Asia	US71	242.209	10.4946	23.079	5278
WA	Asia	US71	236.337	11.6594	20.27	5142
WA	Asia	US71	242.051	10.4739	23.11	5268
WA	Asia	US71	233.48	11.404	20.474	5418
WA	Asia	US71	243.056	11.08	21.936	5014
WA	Asia	US71	242.051	10.4988	23.055	5135
WA	Asia	US71	233.004	11.5649	20.148	5400
WA	Asia	US71	113.116	9.98251	11.331	7042
WA	Asia	US71	82.0592	12.6071	6.509	6478
WA	Asia	US71	84.3871	10.5515	7.998	7363
WA	Asia	US71	233.162	11.5015	20.272	5414
WA	Asia	US71	244.167	10.8627	22.478	5024
WA	Asia	US71	82.0062	10.3129	7.952	7785
WA	Asia	US71	83.3818	10.4189	8.003	7719
WA	Asia	US71	81.6888	10.3367	7.903	7784
WA	Asia	US71	82.0062	10.2454	8.004	7884
WA	Asia	US71	82.165	10.2985	7.978	7879
WA	Asia	US71	84.1754	10.4779	8.034	7898
WA	WA	US71	249.511	10.3566	24.092	4985
WA	WA	US71	101.053	13.0583	7.739	6479
WA	RoW	US71	91.8999	10.0402	9.153	6836
WA	RoW	US71	92.1644	10.0596	9.162	6845
WA	RoW	US71	240.04	11.0067	21.809	4957
WA	RoW	US71	91.847	10.0756	9.116	6859
WA	Asia	US71	242.051	10.4633	23.133	5255
WA	Asia	US71	233.533	11.4057	20.475	5429
WA	Asia	US71	82.0062	10.2751	7.981	7899
WA	Asia	US71	82.3766	10.2993	7.998	7983
WA	Asia	US71	84.0696	10.4565	8.04	7704
WA	Asia	US71	82.2179	10.2802	7.998	7998
WA	Asia	US71	81.1068	10.3044	7.871	7918
WA	Asia	US71	81.7417	10.2803	7.951	7968
WA	Asia	US71	81.3714	10.3409	7.869	7866
WA	Asia	US71	81.2655	10.2891	7.898	7965
WA	Asia	US71	82.1121	10.3388	7.942	7861
WA	Asia	US71	81.6359	10.2948	7.93	7897
WA	Asia	US71	83.6993	10.3713	8.07	7721
WA	Asia	US71	81.6359	10.3473	7.89	7875
WA	Asia	US71	82.0592	10.2868	7.977	7986
WA	Asia	US71	82.0592	10.3285	7.945	7865
WA	Asia	US71	81.3714	10.2933	7.905	7993
WA	Asia	US71	82.165	10.2871	7.987	7975
WA	Asia	US71	81.6888	10.2909	7.938	7982
WA	WA	US71	245.066	10.5306	23.272	4995
WA	Asia	US71	242.58	10.4745	23.159	5271
WA	Asia	US71	81.7417	10.3149	7.925	7794
WA	Asia	US71	79.3609	10.4974	7.56	7897
WA	Asia	US71	99.9947	10.575	9.456	6467
WA	Asia	US71	99.6244	8.86581	11.237	6378
WA	Asia	US71	108.566	8.13535	13.345	6303
WA	Asia	US71	81.8475	10.321	7.93	7806
WA	Asia	US71	82.5882	10.2741	8.038	7791
WA	Asia	US71	109.571	9.52113	11.508	6463
WA	Asia	US71	116.819	9.47067	12.335	6310
WA	Asia	US71	83.4876	10.3489	8.067	7967
WA	Asia	US71	83.6993	10.4221	8.031	7964
WA	Asia	US71	83.858	10.492	7.993	7956
WA	EA	US71	69.8905	6.77441	10.317	7707
WA	WA	US71	78.6731	8.72119	9.021	7862
WA	WA	US71	78.8847	8.69146	9.076	7757
WA	WA	US71	78.5673	8.72192	9.008	7755
WA	WA	US71	79.0434	8.67347	9.113	7866
WA	WA	US71	0	-1	0	-1
WA	WA	US71	88.2493	9.50505	9.284	7180
WA	WA	US71	80.2074	8.68624	9.234	7642
WA	WA	US71	77.9324	8.6282	9.032	7910
WA	WA	US71	233.744	10.0792	23.191	4670
WA	WA	US71	233.638	10.0612	23.222	4661
WA	EA	US71	87.7202	9.59278	9.144	7547
WA	EA	US71	79.0434	8.86702	8.914	7907
WA	EA	US71	87.6144	9.51151	9.211	7561
WA	EA	US71	87.1382	9.44733	9.224	7557
WA	EA	US71	82.0592	8.03587	10.212	6079
WA	EA	US71	86.7679	9.51853	9.116	7439
WA	EA	US71	78.8318	8.66007	9.103	7672
WA	EA	US71	78.8847	8.6531	9.116	7763
WA	EA	US71	70.4725	6.79524	10.371	7703
WA	EA	US71	70.9486	6.78865	10.451	7569
WA	EA	US71	78.8847	8.68299	9.085	7727
WA	EA	US71	72.1655	7.15618	10.084	7368
WA	WA	US71	78.9376	8.65325	9.122	7904
WA	WA	US71	78.8318	8.68217	9.08	7923
WA	EA	US71	78.8847	8.76818	8.997	8132
WA	EA	US71	78.5144	8.69572	9.029	7894
WA	EA	US71	79.0963	8.7225	9.068	8005
WA	WA	US71	78.8318	8.68175	9.08	7854
WA	WA	US71	78.5673	8.68161	9.05	7860
WA	WA	US71	236.919	9.37443	25.273	4544
WA	EA	US71	86.9266	9.48152	9.168	7452
WA	EA	US71	86.9795	8.05363	10.8	7228
WA	Asia	US71	78.3027	8.73782	8.961	7651
WA	EA	US71	78.5144	8.69291	9.032	7672
WA	RoW	US71	71.5306	6.86585	10.418	7357
WA	WA	US71	78.6731	8.75386	8.987	7960
WA	WA	US71	78.9905	8.66349	9.118	7872
WA	Asia	US71	71.2132	6.86546	10.373	7444
WA	Asia	US71	71.6893	6.75815	10.608	7258
WA	Asia	US71	70.5783	6.7656	10.432	7656
WA	Asia	US71	78.726	8.65967	9.091	7682
WA	Asia	US71	76.8742	9.30283	8.264	6838
WA	Asia	US71	78.6731	9.09382	8.651	6360
WA	Asia	US71	78.5144	8.67435	9.051	7840
WA	Asia	US71	78.4615	8.63073	9.091	8031
WA	Asia	US71	78.5673	8.6621	9.07	7722
WA	Asia	US71	71.6893	6.74173	10.634	7285
WA	Asia	US71	87.9848	9.44671	9.314	7183
WA	Asia	US71	70.5783	6.77865	10.412	7692
WA	Asia	US71	92.7464	8.81979	10.516	6465
WA	Asia	US71	83.3818	7.73654	10.778	6394
WA	Asia	US71	95.7092	9.57813	9.992	6518
WA	RoW	US71	78.5673	8.61549	9.119	7789
WA	RoW	US71	78.6731	8.69838	9.045	7845
WA	RoW	US71	70.5783	6.80158	10.377	7677
WA	Asia	US71	86.9266	9.3654	9.282	7216
WA	Asia	US71	87.8789	9.43587	9.313	7173
WA	Asia	US71	88.1435	9.48501	9.293	7175
WA	Asia	US71	70.6841	6.78238	10.422	7582
WA	Asia	US71	92.2703	9.36734	9.85	6481
WA	Asia	US71	92.7993	8.08943	11.472	6530
WA	RoW	US71	70.8428	6.74141	10.509	7440
WA	EA	US71	78.6731	8.69289	9.05	7708
WA	WA	US71	78.726	8.67021	9.08	7841
WA	Asia	US71	86.9795	9.4301	9.224	7058
WA	Asia	US71	79.1493	8.78603	9.009	7493
WA	Asia	US71	70.4725	6.79502	10.371	7607
WA	Asia	US71	77.9853	8.70982	8.954	7804
WA	Asia	US71	78.3027	8.65506	9.047	7726
WA	Asia	US71	79.1493	8.69896	9.099	7668
WA	RoW	US71	72.0597	6.88712	10.463	7368
WA	RoW	US71	70.3137	6.86124	10.248	7602
WA	Asia	US71	93.8046	8.84843	10.601	6476
WA	Asia	US71	96.8732	8.5757	11.296	6377
WA	RoW	US71	86.715	9.31513	9.309	7087
WA	RoW	US71	70.6841	6.761	10.455	7445
WA	Asia	US71	83.4347	8.21846	10.152	6654
WA	Asia	US71	82.7999	9.13763	9.061	6806
WA	Asia	US71	69.2027	6.77338	10.217	7751
WA	Asia	US71	82.9057	9.13935	9.071	6801
WA	Asia	US71	69.044	6.81881	10.126	7764
WA	Asia	US71	78.4086	8.67258	9.041	7879
WA	Asia	US71	69.9963	6.75792	10.358	7602
WA	Asia	US71	70.2079	6.70931	10.464	7612
WA	Asia	US71	70.2608	6.76738	10.382	7616
WA	Asia	US71	78.3027	8.68675	9.014	7969
WA	Asia	US71	78.5673	8.71637	9.014	8015
WA	Asia	US71	78.6202	8.70243	9.034	8018
WA	Asia	US71	78.9376	8.74546	9.026	7588
WA	Asia	US71	78.6202	8.68954	9.048	7689
WA	Asia	US71	78.4615	8.69135	9.028	7925
WA	Asia	US71	78.6731	8.67471	9.069	7685
WA	Asia	US71	78.4086	8.70505	9.007	7920
WA	Asia	US71	78.5144	8.67057	9.055	7915
WA	Asia	US71	78.6202	8.73306	9.003	7912
WA	Asia	US71	79.1493	8.72457	9.072	7587
WA	Asia	US71	71.5835	6.83529	10.473	7229
WA	Asia	US71	78.7789	8.66573	9.091	7968
WA	Asia	US71	71.7951	6.9383	10.348	7509
WA	Asia	US71	70.737	6.76436	10.457	7588
WA	Asia	US71	71.6893	6.93321	10.34	7823
WA	Asia	US71	70.5783	6.79395	10.388	7644
WA	Asia	US71	71.9539	6.93113	10.381	7834
WA	Asia	US71	71.1073	6.7957	10.464	7816
WA	Asia	US71	71.2132	6.7666	10.524	7434
WA	Asia	US71	70.5254	6.77066	10.416	7677
WA	Asia	US71	71.3719	6.85428	10.413	7865
WA	Asia	US71	78.6731	8.67714	9.067	8035
WA	Asia	US71	78.5673	8.68679	9.044	7790
WA	Asia	US71	78.5144	8.68116	9.044	8025
WA	Asia	US71	78.4615	8.70583	9.013	8014
WA	Asia	US71	78.1969	8.70241	8.986	7796
WA	Asia	US71	78.5673	8.70984	9.021	7891
WA	Asia	US71	78.6731	8.69546	9.048	7983
WA	Asia	US71	88.3022	9.50238	9.293	7177
WA	Asia	US71	68.3033	7.38555	9.248	6404
WA	Asia	US71	71.5835	6.80752	10.515	7271
WA	Asia	US71	78.144	8.68528	8.997	8010
WA	Asia	US71	78.726	8.67231	9.078	7817
WA	Asia	US71	70.6312	6.72265	10.506	7666
WA	Asia	US71	71.4248	6.83963	10.443	7611
WA	Asia	US71	70.3137	6.74462	10.425	7665
WA	Asia	US71	70.0492	6.85164	10.224	7776
WA	Asia	US71	69.8905	6.80239	10.274	7777
WA	Asia	US71	71.901	6.97036	10.315	7796
WA	WA	US71	78.726	8.68795	9.062	7879
WA	WA	US71	90.683	8.29355	10.934	6341
WA	RoW	US71	85.2865	9.44924	9.026	6627
WA	RoW	US71	85.7098	9.40981	9.109	6633
WA	RoW	US71	78.3556	8.67187	9.036	7679
WA	RoW	US71	85.551	9.44015	9.062	6644
WA	Asia	US71	78.4615	8.67806	9.041	8013
WA	Asia	US71	78.6202	8.71028	9.026	8023
WA	Asia	US71	70.4725	6.75493	10.433	7783
WA	Asia	US71	71.0544	6.77711	10.484	7863
WA	Asia	US71	71.6364	6.8663	10.433	7605
WA	Asia	US71	70.8428	6.80015	10.418	7879
WA	Asia	US71	70.0492	6.71986	10.424	7793
WA	Asia	US71	70.3137	6.71954	10.464	7850
WA	Asia	US71	70.3137	6.7434	10.427	7741
WA	Asia	US71	70.0492	6.76246	10.359	7843
WA	Asia	US71	70.5254	6.77518	10.409	7746
WA	Asia	US71	69.7318	6.75758	10.319	7788
WA	Asia	US71	71.7422	6.92351	10.362	7613
WA	Asia	US71	70.1021	6.81111	10.292	7759
WA	Asia	US71	70.4196	6.76741	10.406	7872
WA	Asia	US71	70.5254	6.77499	10.41	7749
WA	Asia	US71	70.2608	6.69085	10.501	7869
WA	Asia	US71	70.5783	6.70277	10.53	7860
WA	Asia	US71	69.8376	6.7212	10.391	7872
WA	WA	US71	78.726	8.7799	8.967	7805
WA	Asia	US71	78.6202	8.67996	9.058	8036
WA	Asia	US71	70.5254	6.80243	10.368	7672
WA	Asia	US71	69.044	6.79353	10.163	7758
WA	Asia	US71	83.0644	8.46195	9.816	6453
WA	Asia	US71	76.7155	8.52958	8.994	6477
WA	Asia	US71	79.89	8.58592	9.305	6511
WA	Asia	US71	70.5254	6.79381	10.381	7686
WA	Asia	US71	71.0015	6.86982	10.335	7676
WA	Asia	US71	79.1493	7.48529	10.574	6704
WA	Asia	US71	83.1173	8.63035	9.631	6613
WA	Asia	US71	71.319	6.81554	10.464	7863
WA	Asia	US71	71.0015	6.80305	10.437	7870
WA	Asia	US71	71.0015	6.80992	10.426	7865
WA	EA	US71	87.7731	10.7291	8.181	7191
WA	WA	US71	111.581	9.75931	11.433	7062
WA	WA	US71	112.745	9.86875	11.424	6939
WA	WA	US71	112.798	9.80383	11.506	6930
WA	WA	US71	113.01	9.8853	11.432	7046
WA	WA	US71	88.2493	9.50505	9.284	7180
WA	WA	US71	0	-1	0	-1
WA	WA	US71	109.518	9.95576	11	6910
WA	WA	US71	110.629	9.82953	11.255	7114
WA	WA	US71	88.8313	9.6472	9.208	7231
WA	WA	US71	88.6196	9.68842	9.147	7224
WA	EA	US71	218.719	10.8456	20.167	4893
WA	EA	US71	112.64	9.90714	11.37	7094
WA	EA	US71	218.877	10.7874	20.29	4902
WA	EA	US71	218.084	10.795	20.202	4904
WA	EA	US71	92.3761	10.0026	9.235	5706
WA	EA	US71	216.073	11.6257	18.586	4817
WA	EA	US71	109.835	9.99527	10.989	6908
WA	EA	US71	111.528	9.83133	11.344	6968
WA	EA	US71	88.0906	10.7091	8.226	7192
WA	EA	US71	89.2016	10.6705	8.36	7046
WA	EA	US71	110.365	9.87583	11.175	6954
WA	EA	US71	89.4662	10.6427	8.406	6863
WA	WA	US71	112.798	9.832	11.473	7086
WA	WA	US71	112.745	9.85708	11.438	7104
WA	EA	US71	112.64	9.79657	11.498	7316
WA	EA	US71	113.063	9.82577	11.507	7063
WA	EA	US71	108.989	9.95575	10.947	7262
WA	WA	US71	112.904	9.81938	11.498	7032
WA	WA	US71	112.692	9.85783	11.432	7037
WA	WA	US71	88.0377	9.43993	9.326	7180
WA	EA	US71	215.703	11.655	18.507	4840
WA	EA	US71	100.63	11.424	8.809	6792
WA	Asia	US71	110.312	9.90087	11.142	6868
WA	EA	US71	109.941	9.99249	11.002	6900
WA	RoW	US71	89.2016	10.7309	8.313	6845
WA	WA	US71	109.042	9.96819	10.939	7208
WA	WA	US71	112.904	9.9015	11.403	7053
WA	Asia	US71	89.7307	10.7251	8.366	6916
WA	Asia	US71	90.8418	10.7584	8.444	6718
WA	Asia	US71	88.1435	10.7269	8.217	7146
WA	Asia	US71	111.476	9.93923	11.216	6885
WA	Asia	US71	100.206	11.0054	9.105	6219
WA	Asia	US71	95.286	8.21087	11.605	5868
WA	Asia	US71	112.481	9.91006	11.35	7020
WA	Asia	US71	112.798	9.8073	11.501	7204
WA	Asia	US71	112.11	9.91327	11.309	6910
WA	Asia	US71	90.5772	10.6449	8.509	6750
WA	Asia	US71	226.813	10.343	21.929	4381
WA	Asia	US71	88.5667	10.6646	8.305	7174
WA	Asia	US71	105.497	10.2662	10.276	6046
WA	Asia	US71	96.6616	9.06999	10.657	5965
WA	Asia	US71	98.5133	10.9668	8.983	6287
WA	RoW	US71	109.465	10.0525	10.889	7027
WA	RoW	US71	112.375	9.90022	11.351	7030
WA	RoW	US71	87.9319	10.6955	8.221	7171
WA	Asia	US71	217.925	10.7491	20.274	4562
WA	Asia	US71	227.131	10.1804	22.311	4363
WA	Asia	US71	226.919	10.3921	21.836	4374
WA	Asia	US71	88.1964	10.7421	8.21	7073
WA	Asia	US71	93.011	9.3929	9.902	6289
WA	Asia	US71	89.5191	8.30918	10.774	6414
WA	RoW	US71	88.7784	10.7707	8.243	6923
WA	EA	US71	111.846	9.98518	11.201	6903
WA	WA	US71	112.587	9.90641	11.365	7023
WA	Asia	US71	218.084	11.1353	19.585	4402
WA	Asia	US71	111.634	9.8533	11.33	6701
WA	Asia	US71	88.5138	10.8269	8.175	7088
WA	Asia	US71	111.952	9.77898	11.448	6984
WA	Asia	US71	112.375	9.82922	11.433	6904
WA	Asia	US71	111.476	9.8638	11.301	6879
WA	RoW	US71	90.683	10.7224	8.457	6838
WA	RoW	US71	87.7731	10.799	8.128	7094
WA	Asia	US71	98.1959	10.108	9.715	6215
WA	Asia	US71	90.4714	9.53369	9.49	6320
WA	RoW	US71	218.666	10.7915	20.263	4415
WA	RoW	US71	88.8842	10.6748	8.327	6923
WA	Asia	US71	100.894	9.79175	10.304	6146
WA	Asia	US71	94.1749	9.01307	10.449	6413
WA	Asia	US71	85.9214	10.9784	7.826	7257
WA	Asia	US71	94.0691	9.00956	10.441	6412
WA	Asia	US71	85.6039	11.0274	7.763	7273
WA	Asia	US71	112.428	9.9426	11.308	7058
WA	Asia	US71	87.6144	10.777	8.13	7091
WA	Asia	US71	87.9319	10.7271	8.197	7099
WA	Asia	US71	88.1964	10.7833	8.179	7099
WA	Asia	US71	110.047	9.96701	11.041	7191
WA	Asia	US71	110.417	9.99466	11.048	7235
WA	Asia	US71	110.523	9.96669	11.089	7237
WA	Asia	US71	111.899	10.0168	11.171	6787
WA	Asia	US71	110.576	9.80143	11.282	6907
WA	Asia	US71	110.47	9.98404	11.065	7142
WA	Asia	US71	111.74	9.84431	11.351	6882
WA	Asia	US71	110.1	9.952	11.063	7143
WA	Asia	US71	110.153	9.95263	11.068	7139
WA	Asia	US71	110.312	10.0064	11.024	7135
WA	Asia	US71	112.269	9.90858	11.331	6783
WA	Asia	US71	90.4185	10.7861	8.383	6695
WA	Asia	US71	113.063	9.80607	11.53	7142
WA	Asia	US71	90.683	10.6932	8.48	6974
WA	Asia	US71	88.408	10.7257	8.243	7076
WA	Asia	US71	90.4714	10.6945	8.46	7290
WA	Asia	US71	89.1487	10.6511	8.37	7115
WA	Asia	US71	91.3708	10.8043	8.457	7289
WA	Asia	US71	88.8842	10.6351	8.358	7302
WA	Asia	US71	89.6778	10.7491	8.343	6907
WA	Asia	US71	88.1435	10.6697	8.261	7166
WA	Asia	US71	90.7888	10.7673	8.432	7320
WA	Asia	US71	112.64	9.77311	11.525	7215
WA	Asia	US71	110.047	9.86063	11.16	7017
WA	Asia	US71	112.692	9.80589	11.492	7201
WA	Asia	US71	110.417	10.0114	11.029	7232
WA	Asia	US71	111.37	9.86254	11.292	6991
WA	Asia	US71	112.745	9.91403	11.372	7067
WA	Asia	US71	110.259	10.0046	11.021	7208
WA	Asia	US71	227.607	10.2338	22.241	4366
WA	Asia	US71	76.1335	6.40314	11.89	6078
WA	Asia	US71	90.5243	10.7232	8.442	6735
WA	Asia	US71	110.047	10.0506	10.949	7229
WA	Asia	US71	111.846	9.86474	11.338	7013
WA	Asia	US71	88.0377	10.6739	8.248	7159
WA	Asia	US71	89.5191	10.6245	8.426	7091
WA	Asia	US71	87.8789	10.7771	8.154	7155
WA	Asia	US71	88.3022	10.6843	8.265	7253
WA	Asia	US71	88.3551	10.6884	8.266	7250
WA	Asia	US71	90.5243	10.8203	8.366	7266
WA	WA	US71	113.169	9.83374	11.508	7050
WA	WA	US71	106.608	9.64685	11.051	5862
WA	RoW	US71	90.1011	8.81142	10.225	6358
WA	RoW	US71	90.4185	8.83831	10.23	6366
WA	RoW	US71	111.74	9.86364	11.328	6870
WA	RoW	US71	90.0481	8.81208	10.219	6381
WA	Asia	US71	112.692	9.79294	11.508	7188
WA	Asia	US71	110.365	9.98295	11.055	7245
WA	Asia	US71	88.3022	10.7285	8.231	7268
WA	Asia	US71	88.7784	10.7081	8.291	7350
WA	Asia	US71	90.4714	10.6557	8.49	7071
WA	Asia	US71	88.3551	10.7259	8.238	7370
WA	Asia	US71	87.3499	10.7607	8.117	7288
WA	Asia	US71	88.0906	10.7179	8.219	7336
WA	Asia	US71	87.7202	10.7741	8.142	7234
WA	Asia	US71	87.3499	10.7976	8.09	7338
WA	Asia	US71	88.1964	10.6883	8.252	7234
WA	Asia	US71	87.9319	10.7288	8.196	7266
WA	Asia	US71	89.8894	10.6664	8.427	7092
WA	Asia	US71	87.826	10.7763	8.15	7246
WA	Asia	US71	88.3022	10.6986	8.254	7356
WA	Asia	US71	88.3022	10.6859	8.263	7235
WA	Asia	US71	87.6673	10.7288	8.171	7362
WA	Asia	US71	88.3551	10.7119	8.248	7346
WA	Asia	US71	87.8789	10.7215	8.197	7353
WA	WA	US71	112.005	9.78031	11.452	6998
WA	Asia	US71	112.851	9.82013	11.492	7211
WA	Asia	US71	87.9848	10.7341	8.197	7164
WA	Asia	US71	85.8685	11.0375	7.78	7262
WA	Asia	US71	104.809	11.0652	9.472	5864
WA	Asia	US71	91.265	7.96908	11.452	6024
WA	Asia	US71	107.084	10.6102	10.093	5819
WA	Asia	US71	87.9319	10.7147	8.207	7179
WA	Asia	US71	88.5138	10.6727	8.293	7167
WA	Asia	US71	110.259	11.0851	9.947	5938
WA	Asia	US71	109.253	10.3839	10.521	5941
WA	Asia	US71	90.2069	10.676	8.45	7328
WA	Asia	US71	90.4185	10.7245	8.431	7325
WA	Asia	US71	90.3656	10.7108	8.437	7321
WA	EA	US71	81.1068	10.3527	7.834	7627
WA	WA	US71	241.575	11.3146	21.351	4915
WA	WA	US71	240.622	11.6782	20.604	4832
WA	WA	US71	240.411	11.7463	20.467	4828
WA	WA	US71	240.781	11.6505	20.667	4941
WA	WA	US71	80.2074	8.68624	9.234	7642
WA	WA	US71	109.518	9.95576	11	6910
WA	WA	US71	0	-1	0	-1
WA	WA	US71	234.961	11.9346	19.687	5074
WA	WA	US71	79.1493	8.61412	9.188	7724
WA	WA	US71	78.9905	8.60749	9.177	7716
WA	EA	US71	108.83	10.1181	10.756	7280
WA	EA	US71	240.146	11.7114	20.505	4994
WA	EA	US71	108.883	10.1369	10.741	7291
WA	EA	US71	108.566	10.1986	10.645	7284
WA	EA	US71	87.9848	8.04246	10.94	6099
WA	EA	US71	107.719	10.1805	10.581	7175
WA	EA	US71	236.654	12.0216	19.686	4821
WA	EA	US71	238.665	11.2996	21.122	4875
WA	EA	US71	81.9533	10.3616	7.909	7618
WA	EA	US71	82.694	10.4066	7.946	7479
WA	EA	US71	238.506	11.3241	21.062	4842
WA	EA	US71	83.4347	10.3566	8.056	7287
WA	WA	US71	240.358	11.6188	20.687	4985
WA	WA	US71	240.358	11.6394	20.65	5002
WA	EA	US71	236.601	11.4556	20.654	5283
WA	EA	US71	240.305	11.7003	20.538	4968
WA	EA	US71	234.697	12.0919	19.409	5196
WA	WA	US71	240.411	11.6298	20.672	4932
WA	WA	US71	240.305	11.6226	20.676	4935
WA	WA	US71	79.7841	8.66279	9.21	7646
WA	EA	US71	108.09	10.1699	10.628	7184
WA	EA	US71	92.429	10.8139	8.547	7257
WA	Asia	US71	230.464	12.1996	18.891	4907
WA	EA	US71	237.077	11.6555	20.34	4807
WA	RoW	US71	82.7999	10.3293	8.016	7276
WA	WA	US71	234.591	12.1267	19.345	5145
WA	WA	US71	240.516	11.6275	20.685	4951
WA	Asia	US71	82.7469	10.4251	7.937	7358
WA	Asia	US71	83.0644	10.4784	7.927	7175
WA	Asia	US71	81.6888	10.3271	7.91	7578
WA	Asia	US71	238.665	11.4862	20.778	4791
WA	Asia	US71	113.169	9.98944	11.329	6284
WA	Asia	US71	103.804	7.33341	14.155	6017
WA	Asia	US71	238.4	11.283	21.129	4950
WA	Asia	US71	238.453	11.3528	21.004	5139
WA	Asia	US71	240.569	11.7635	20.451	4792
WA	Asia	US71	83.1702	10.3387	8.045	7200
WA	Asia	US71	109.518	10.1527	10.787	6908
WA	Asia	US71	81.8475	10.3411	7.915	7611
WA	Asia	US71	101.952	14.2713	7.144	6423
WA	Asia	US71	89.3604	11.7645	7.596	6413
WA	Asia	US71	101.582	14.2869	7.11	6539
WA	RoW	US71	235.702	11.6361	20.256	4951
WA	RoW	US71	238.347	11.3829	20.939	4959
WA	RoW	US71	81.6359	10.3658	7.875	7600
WA	Asia	US71	107.772	10.0806	10.691	6954
WA	Asia	US71	109.359	10.1404	10.785	6899
WA	Asia	US71	109.148	10.0715	10.837	6910
WA	Asia	US71	81.8475	10.3691	7.893	7503
WA	Asia	US71	96.8203	11.1128	8.712	6527
WA	Asia	US71	95.3389	12.8467	7.421	6614
WA	RoW	US71	82.165	10.3564	7.934	7358
WA	EA	US71	238.188	11.3393	21.006	4825
WA	WA	US71	238.294	11.3346	21.024	4957
WA	Asia	US71	108.513	10.3311	10.503	6783
WA	Asia	US71	230.94	11.9351	19.35	4756
WA	Asia	US71	82.0062	10.3714	7.907	7521
WA	Asia	US71	230.411	12.1158	19.017	5055
WA	Asia	US71	231.787	11.7118	19.791	4957
WA	Asia	US71	231.363	11.8389	19.543	4923
WA	RoW	US71	83.5935	10.4343	8.011	7282
WA	RoW	US71	81.583	10.3761	7.863	7521
WA	Asia	US71	95.3918	12.92	7.383	6578
WA	Asia	US71	90.154	9.29188	9.702	6636
WA	RoW	US71	107.878	10.187	10.59	6819
WA	RoW	US71	82.1121	10.2515	8.01	7361
WA	Asia	US71	102.64	10.3524	9.915	6423
WA	Asia	US71	100.471	11.2973	8.893	6604
WA	Asia	US71	80.2074	10.3744	7.731	7675
WA	Asia	US71	100.524	11.3229	8.878	6600
WA	Asia	US71	80.1016	10.3889	7.71	7687
WA	Asia	US71	241.098	11.5296	20.911	4936
WA	Asia	US71	81.0539	10.414	7.783	7525
WA	Asia	US71	81.7417	10.3615	7.889	7526
WA	Asia	US71	81.9004	10.3688	7.899	7528
WA	Asia	US71	231.575	11.907	19.449	5204
WA	Asia	US71	231.575	11.8887	19.479	5255
WA	Asia	US71	231.628	11.8623	19.526	5258
WA	Asia	US71	231.84	11.6911	19.83	4830
WA	Asia	US71	238.559	11.2792	21.15	4798
WA	Asia	US71	231.575	11.88	19.493	5163
WA	Asia	US71	238.506	11.4622	20.808	4796
WA	Asia	US71	231.575	11.88	19.493	5157
WA	Asia	US71	231.469	11.8383	19.553	5156
WA	Asia	US71	231.469	11.8938	19.461	5155
WA	Asia	US71	232.21	11.5955	20.026	4826
WA	Asia	US71	83.1173	10.5314	7.892	7143
WA	Asia	US71	238.612	11.366	20.993	5079
WA	Asia	US71	82.9586	10.2942	8.059	7430
WA	Asia	US71	81.6888	10.3193	7.916	7513
WA	Asia	US71	83.2231	10.2895	8.088	7737
WA	Asia	US71	82.0062	10.3452	7.927	7560
WA	Asia	US71	83.3818	10.4257	7.998	7750
WA	Asia	US71	82.165	10.2551	8.012	7739
WA	Asia	US71	82.7999	10.3581	7.994	7347
WA	Asia	US71	81.7946	10.255	7.976	7596
WA	Asia	US71	83.1173	10.3773	8.01	7775
WA	Asia	US71	238.453	11.3865	20.942	5147
WA	Asia	US71	235.49	11.8293	19.907	4956
WA	Asia	US71	238.4	11.3492	21.006	5135
WA	Asia	US71	231.628	11.9196	19.432	5251
WA	Asia	US71	240.411	11.8322	20.318	4862
WA	Asia	US71	238.347	11.3918	20.923	5003
WA	Asia	US71	230.993	12.1482	19.015	5236
WA	Asia	US71	109.73	10.1152	10.848	6904
WA	Asia	US71	82.5353	12.5188	6.593	6267
WA	Asia	US71	83.1702	10.4524	7.957	7184
WA	Asia	US71	231.258	11.9693	19.321	5248
WA	Asia	US71	241.31	11.5783	20.842	4876
WA	Asia	US71	81.5301	10.3235	7.898	7592
WA	Asia	US71	82.8528	10.3965	7.969	7527
WA	Asia	US71	81.583	10.3297	7.898	7584
WA	Asia	US71	81.1068	10.2515	7.912	7699
WA	Asia	US71	81.0539	10.3338	7.844	7698
WA	Asia	US71	83.2231	10.4206	7.986	7714
WA	WA	US71	240.411	11.6993	20.549	4955
WA	WA	US71	99.0953	13.0562	7.59	6314
WA	RoW	US71	88.7255	9.76078	9.09	6694
WA	RoW	US71	89.2016	9.76171	9.138	6699
WA	RoW	US71	237.236	11.8553	20.011	4808
WA	RoW	US71	88.7255	9.78387	9.069	6716
WA	Asia	US71	238.241	11.3809	20.933	5125
WA	Asia	US71	231.734	11.9082	19.46	5261
WA	Asia	US71	82.0062	10.2714	7.984	7697
WA	Asia	US71	82.3237	10.2902	8	7782
WA	Asia	US71	82.7469	10.3849	7.968	7527
WA	Asia	US71	82.2708	10.2796	8.003	7795
WA	Asia	US71	81.3714	10.3021	7.899	7711
WA	Asia	US71	82.0592	10.2623	7.996	7760
WA	Asia	US71	81.583	10.3229	7.903	7660
WA	Asia	US71	81.4772	10.3144	7.899	7759
WA	Asia	US71	81.5301	10.3498	7.877	7670
WA	Asia	US71	81.4772	10.3095	7.903	7698
WA	Asia	US71	83.1173	10.3715	8.014	7530
WA	Asia	US71	81.4772	10.3537	7.869	7676
WA	Asia	US71	81.583	10.3046	7.917	7793
WA	Asia	US71	81.8475	10.3518	7.907	7667
WA	Asia	US71	81.4243	10.2799	7.921	7790
WA	Asia	US71	82.165	10.2685	8.002	7773
WA	Asia	US71	81.4243	10.3005	7.905	7785
WA	WA	US71	241.416	11.3338	21.3	4862
WA	Asia	US71	238.347	11.4524	20.812	5149
WA	Asia	US71	81.4243	10.3284	7.884	7598
WA	Asia	US71	80.1016	10.4036	7.699	7681
WA	Asia	US71	99.4127	10.6186	9.362	6276
WA	Asia	US71	98.3546	8.97936	10.953	6200
WA	Asia	US71	107.825	8.22874	13.103	6115
WA	Asia	US71	81.3714	10.3439	7.867	7613
WA	Asia	US71	81.9533	10.2765	7.975	7601
WA	Asia	US71	105.867	9.43798	11.217	6331
WA	Asia	US71	113.751	9.4748	12.006	6166
WA	Asia	US71	82.9586	10.3467	8.018	7775
WA	Asia	US71	82.8528	10.3862	7.977	7778
WA	Asia	US71	82.7999	10.4133	7.951	7774
WA	EA	US71	81.2655	10.2774	7.907	7849
WA	WA	US71	241.469	11.9247	20.249	5142
WA	WA	US71	236.972	11.4835	20.636	5126
WA	WA	US71	237.024	11.4473	20.706	5117
WA	WA	US71	237.024	11.3965	20.798	5237
WA	WA	US71	77.9324	8.6282	9.032	7910
WA	WA	US71	110.629	9.82953	11.255	7114
WA	WA	US71	234.961	11.9346	19.687	5074
WA	WA	US71	0	-1	0	-1
WA	WA	US71	82.5353	10.3911	7.943	7885
WA	WA	US71	81.7946	10.2652	7.968	7888
WA	EA	US71	108.83	10.1303	10.743	7505
WA	EA	US71	237.977	11.7517	20.25	5260
WA	EA	US71	108.619	10.1514	10.7	7521
WA	EA	US71	108.566	10.1538	10.692	7509
WA	EA	US71	88.0377	7.88147	11.17	6323
WA	EA	US71	107.455	10.3371	10.395	7405
WA	EA	US71	234.749	12.3297	19.039	5082
WA	EA	US71	237.606	11.2751	21.074	5120
WA	EA	US71	81.3184	10.1775	7.99	7855
WA	EA	US71	82.1121	10.3024	7.97	7715
WA	EA	US71	237.024	11.3392	20.903	5095
WA	EA	US71	83.1702	10.3727	8.018	7517
WA	WA	US71	237.871	11.5545	20.587	5257
WA	WA	US71	238.136	11.5602	20.6	5269
WA	EA	US71	250.78	12.2097	20.539	5240
WA	EA	US71	240.093	12.4823	19.235	5197
WA	EA	US71	246.865	13.4797	18.314	5191
WA	WA	US71	236.919	11.3484	20.877	5223
WA	WA	US71	236.654	11.4344	20.697	5229
WA	WA	US71	77.7208	8.61639	9.02	7910
WA	EA	US71	107.878	10.3907	10.382	7413
WA	EA	US71	92.6935	10.6604	8.695	7477
WA	Asia	US71	232.845	12.3385	18.871	5087
WA	EA	US71	235.808	11.7653	20.043	5056
WA	RoW	US71	81.9533	10.1704	8.058	7517
WA	WA	US71	245.754	13.2264	18.581	5159
WA	WA	US71	239.458	12.2121	19.608	5196
WA	Asia	US71	82.6411	10.2683	8.048	7585
WA	Asia	US71	83.4347	10.2794	8.117	7393
WA	Asia	US71	81.2655	10.2729	7.911	7811
WA	Asia	US71	237.501	11.25	21.111	5038
WA	Asia	US71	113.274	9.85752	11.491	6507
WA	Asia	US71	103.91	7.46146	13.926	6240
WA	Asia	US71	237.977	11.1035	21.433	5183
WA	Asia	US71	240.887	12.1107	19.89	5318
WA	Asia	US71	236.39	11.5802	20.413	5096
WA	Asia	US71	84.5987	10.4541	8.092	7398
WA	Asia	US71	110.1	10.0056	11.004	7122
WA	Asia	US71	81.4772	10.267	7.936	7843
WA	Asia	US71	103.487	14.1838	7.296	6619
WA	Asia	US71	89.572	11.7862	7.6	6634
WA	Asia	US71	103.063	14.115	7.302	6736
WA	RoW	US71	246.019	12.3371	19.941	4981
WA	RoW	US71	238.083	11.2066	21.245	5189
WA	RoW	US71	81.001	10.2756	7.883	7837
WA	Asia	US71	107.719	10.1889	10.572	7180
WA	Asia	US71	109.888	9.97211	11.02	7114
WA	Asia	US71	110.047	9.98422	11.022	7118
WA	Asia	US71	81.3714	10.2157	7.965	7737
WA	Asia	US71	97.1377	11.0919	8.758	6746
WA	Asia	US71	96.8732	12.879	7.522	6810
WA	RoW	US71	81.8475	10.1848	8.036	7589
WA	EA	US71	238.03	11.1892	21.273	5053
WA	WA	US71	238.188	11.1587	21.346	5184
WA	Asia	US71	108.883	10.1526	10.725	7001
WA	Asia	US71	231.099	11.8559	19.492	4978
WA	Asia	US71	81.1597	10.2911	7.886	7762
WA	Asia	US71	236.654	11.793	20.067	5162
WA	Asia	US71	234.697	11.4237	20.545	5127
WA	Asia	US71	233.215	11.9548	19.508	5113
WA	RoW	US71	83.5406	10.3426	8.077	7508
WA	RoW	US71	81.3184	10.2542	7.93	7751
WA	Asia	US71	96.8732	12.7509	7.597	6775
WA	Asia	US71	91.2121	9.29754	9.81	6841
WA	RoW	US71	108.777	10.1128	10.756	7027
WA	RoW	US71	81.9533	10.1775	8.052	7589
WA	Asia	US71	102.428	10.2463	9.997	6652
WA	Asia	US71	100.471	11.3751	8.833	6829
WA	Asia	US71	79.3609	10.3866	7.641	7916
WA	Asia	US71	100.259	11.3652	8.822	6830
WA	Asia	US71	79.4667	10.431	7.618	7924
WA	Asia	US71	240.675	12.2051	19.719	5169
WA	Asia	US71	80.6836	10.2995	7.834	7757
WA	Asia	US71	81.3714	10.2814	7.914	7758
WA	Asia	US71	81.4243	10.2714	7.927	7762
WA	Asia	US71	234.802	12.8425	18.283	5368
WA	Asia	US71	235.279	12.933	18.192	5410
WA	Asia	US71	235.279	12.8799	18.267	5414
WA	Asia	US71	232.686	11.5113	20.214	5039
WA	Asia	US71	237.342	11.2572	21.084	5046
WA	Asia	US71	234.273	12.3103	19.031	5337
WA	Asia	US71	237.765	11.2607	21.115	5035
WA	Asia	US71	234.379	12.4265	18.861	5329
WA	Asia	US71	233.956	12.0389	19.433	5334
WA	Asia	US71	233.85	12.1287	19.281	5335
WA	Asia	US71	233.268	11.3586	20.537	5031
WA	Asia	US71	83.0115	10.3038	8.056	7370
WA	Asia	US71	238.612	11.1102	21.477	5304
WA	Asia	US71	83.276	10.1655	8.192	7649
WA	Asia	US71	81.1068	10.2611	7.904	7749
WA	Asia	US71	83.1702	10.2101	8.146	7963
WA	Asia	US71	86.1859	10.7489	8.018	7706
WA	Asia	US71	83.4347	10.2337	8.153	7974
WA	Asia	US71	81.8475	10.2373	7.995	7970
WA	Asia	US71	82.4824	10.2938	8.013	7578
WA	Asia	US71	81.1597	10.1838	7.969	7833
WA	Asia	US71	83.4876	10.2948	8.11	7993
WA	Asia	US71	241.204	12.1658	19.826	5320
WA	Asia	US71	246.389	13.0408	18.894	4975
WA	Asia	US71	240.887	12.2465	19.67	5313
WA	Asia	US71	235.279	12.9897	18.113	5407
WA	Asia	US71	237.501	11.3089	21.001	5142
WA	Asia	US71	238.241	11.114	21.436	5230
WA	Asia	US71	234.802	13.1836	17.81	5389
WA	Asia	US71	110.312	9.94352	11.094	7118
WA	Asia	US71	81.4772	12.6682	6.432	6512
WA	Asia	US71	84.2813	10.4052	8.1	7388
WA	Asia	US71	234.802	13.1091	17.911	5406
WA	Asia	US71	238.876	11.0033	21.709	5147
WA	Asia	US71	81.1597	10.2663	7.905	7824
WA	Asia	US71	82.6411	10.3082	8.017	7756
WA	Asia	US71	81.0539	10.2875	7.879	7819
WA	Asia	US71	87.4557	11.0206	7.936	7804
WA	Asia	US71	87.4557	11.0283	7.93	7802
WA	Asia	US71	82.9586	10.2508	8.093	7944
WA	WA	US71	239.67	12.5935	19.031	5194
WA	WA	US71	99.1482	12.9455	7.659	6538
WA	RoW	US71	89.9952	9.83214	9.153	6895
WA	RoW	US71	90.5772	9.88184	9.166	6898
WA	RoW	US71	238.453	12.59	18.94	5010
WA	RoW	US71	89.8894	9.84144	9.134	6919
WA	Asia	US71	241.151	12.2527	19.681	5295
WA	Asia	US71	235.49	13.0972	17.98	5415
WA	Asia	US71	81.2655	10.2202	7.952	7936
WA	Asia	US71	81.583	10.2278	7.977	8021
WA	Asia	US71	83.1173	10.3385	8.04	7745
WA	Asia	US71	81.4772	10.2597	7.941	8035
WA	Asia	US71	80.8952	10.2393	7.9	7945
WA	Asia	US71	81.3184	10.2482	7.935	7999
WA	Asia	US71	80.6836	10.303	7.831	7902
WA	Asia	US71	80.5777	10.2956	7.826	8001
WA	Asia	US71	81.3184	10.2825	7.908	7899
WA	Asia	US71	81.1068	10.2825	7.888	7930
WA	Asia	US71	82.7469	10.278	8.051	7762
WA	Asia	US71	80.7894	10.2978	7.845	7914
WA	Asia	US71	81.1597	10.2722	7.901	8026
WA	Asia	US71	81.1068	10.2797	7.89	7906
WA	Asia	US71	80.6836	10.2545	7.868	8029
WA	Asia	US71	81.3184	10.266	7.921	8014
WA	Asia	US71	81.0539	10.249	7.908	8017
WA	WA	US71	237.818	11.1382	21.352	5155
WA	Asia	US71	241.098	12.2928	19.613	5322
WA	Asia	US71	81.2126	10.2681	7.909	7827
WA	Asia	US71	79.5196	10.399	7.647	7917
WA	Asia	US71	99.5715	10.6018	9.392	6498
WA	Asia	US71	98.4604	8.97716	10.968	6423
WA	Asia	US71	108.09	8.22582	13.14	6335
WA	Asia	US71	80.9481	10.2777	7.876	7846
WA	Asia	US71	81.7417	10.2093	8.007	7830
WA	Asia	US71	107.296	9.23161	11.623	6529
WA	Asia	US71	114.65	9.26936	12.369	6374
WA	Asia	US71	83.0115	10.2648	8.087	7999
WA	Asia	US71	83.0115	10.2619	8.089	8000
WA	Asia	US71	83.0115	10.267	8.085	7995
WA	EA	US71	70.4725	6.78139	10.392	7758
WA	WA	US71	83.1173	10.1673	8.175	7840
WA	WA	US71	79.7841	8.75209	9.116	7802
WA	WA	US71	79.837	8.7609	9.113	7793
WA	WA	US71	80.1016	8.74314	9.162	7908
WA	WA	US71	233.744	10.0792	23.191	4670
WA	WA	US71	88.8313	9.6472	9.208	7231
WA	WA	US71	79.1493	8.61412	9.188	7724
WA	WA	US71	82.5353	10.3911	7.943	7885
WA	WA	US71	0	-1	0	-1
WA	WA	US71	240.569	10.2373	23.499	4592
WA	EA	US71	87.9848	9.66191	9.106	7604
WA	EA	US71	80.5248	9.15961	8.791	7941
WA	EA	US71	87.5615	9.55353	9.165	7624
WA	EA	US71	87.9319	9.64003	9.122	7604
WA	EA	US71	84.5987	8.30096	10.191	6093
WA	EA	US71	85.8156	9.35821	9.17	7519
WA	EA	US71	78.0911	8.58932	9.092	7748
WA	EA	US71	80.6836	8.80231	9.166	7791
WA	EA	US71	70.2079	6.72318	10.443	7770
WA	EA	US71	71.2661	6.83135	10.432	7625
WA	EA	US71	80.5248	8.83728	9.112	7758
WA	EA	US71	71.9539	6.96089	10.337	7434
WA	WA	US71	80.8423	9.0794	8.904	7930
WA	WA	US71	80.9481	9.01276	8.981	7945
WA	EA	US71	83.8051	10.5639	7.933	8101
WA	EA	US71	82.165	10.3611	7.93	7887
WA	EA	US71	80.9481	10.2972	7.861	8032
WA	WA	US71	79.9958	8.73752	9.155	7894
WA	WA	US71	79.6783	8.70918	9.149	7901
WA	WA	US71	233.321	9.93845	23.477	4674
WA	EA	US71	86.2388	9.4441	9.131	7527
WA	EA	US71	88.7784	8.51414	10.427	7256
WA	Asia	US71	80.2603	9.16598	8.756	7676
WA	EA	US71	78.8847	8.71799	9.048	7727
WA	RoW	US71	71.5835	6.86246	10.431	7418
WA	WA	US71	80.2603	9.81138	8.18	7992
WA	WA	US71	82.0592	9.92122	8.271	7876
WA	Asia	US71	71.9539	6.85941	10.49	7492
WA	Asia	US71	73.6998	7.16726	10.283	7282
WA	Asia	US71	70.155	6.67993	10.502	7726
WA	Asia	US71	80.7894	8.82644	9.153	7705
WA	Asia	US71	78.4615	9.79095	8.014	6870
WA	Asia	US71	79.2551	8.98532	8.821	6411
WA	Asia	US71	80.6307	8.81198	9.15	7862
WA	Asia	US71	83.0115	10.2506	8.098	8007
WA	Asia	US71	79.4667	8.6851	9.15	7767
WA	Asia	US71	73.0649	6.95979	10.498	7321
WA	Asia	US71	88.5138	9.60739	9.213	7235
WA	Asia	US71	70.7899	6.82059	10.379	7750
WA	Asia	US71	94.9156	9.43337	10.062	6486
WA	Asia	US71	85.6039	8.39145	10.201	6414
WA	Asia	US71	98.5133	10.2751	9.588	6527
WA	RoW	US71	80.0487	9.22434	8.678	7823
WA	RoW	US71	80.5777	8.81531	9.141	7871
WA	RoW	US71	70.0492	6.72088	10.423	7749
WA	Asia	US71	86.9266	9.39209	9.255	7278
WA	Asia	US71	88.6196	9.65456	9.179	7221
WA	Asia	US71	88.5138	9.65362	9.169	7230
WA	Asia	US71	70.0492	6.69949	10.456	7656
WA	Asia	US71	92.7993	9.35501	9.92	6533
WA	Asia	US71	95.2331	8.19884	11.615	6546
WA	RoW	US71	70.8957	6.67914	10.615	7501
WA	EA	US71	80.4719	8.89098	9.051	7736
WA	WA	US71	80.7365	8.84735	9.126	7865
WA	Asia	US71	87.7731	9.45596	9.282	7105
WA	Asia	US71	79.89	8.7119	9.17	7541
WA	Asia	US71	70.6312	6.83437	10.335	7666
WA	Asia	US71	81.7946	9.73997	8.398	7794
WA	Asia	US71	81.1068	8.94194	9.07	7735
WA	Asia	US71	81.2655	9.16563	8.866	7690
WA	RoW	US71	72.8533	7.08833	10.278	7415
WA	RoW	US71	70.0492	6.74897	10.379	7669
WA	Asia	US71	95.8679	9.21538	10.403	6499
WA	Asia	US71	98.5133	8.38297	11.752	6408
WA	RoW	US71	87.4028	9.41518	9.283	7136
WA	RoW	US71	70.8957	6.68924	10.598	7503
WA	Asia	US71	84.3871	8.16952	10.33	6698
WA	Asia	US71	84.5987	9.33621	9.061	6834
WA	Asia	US71	68.462	6.84346	10.004	7827
WA	Asia	US71	84.3871	9.31345	9.061	6835
WA	Asia	US71	68.4091	6.83093	10.015	7838
WA	Asia	US71	83.2231	10.4533	7.961	7850
WA	Asia	US71	69.7318	6.71551	10.384	7669
WA	Asia	US71	70.2608	6.70198	10.484	7673
WA	Asia	US71	69.9434	6.71302	10.419	7684
WA	Asia	US71	81.7946	10.1203	8.082	7965
WA	Asia	US71	82.0592	10.2696	7.991	8011
WA	Asia	US71	82.2179	10.2849	7.994	8012
WA	Asia	US71	80.5777	8.94036	9.013	7619
WA	Asia	US71	80.7365	8.79452	9.18	7711
WA	Asia	US71	81.1068	9.49536	8.542	7937
WA	Asia	US71	80.8423	8.84637	9.138	7706
WA	Asia	US71	81.3184	9.65413	8.423	7927
WA	Asia	US71	80.8952	9.24833	8.747	7932
WA	Asia	US71	80.7365	9.25385	8.725	7934
WA	Asia	US71	80.9481	8.8984	9.097	7615
WA	Asia	US71	72.5358	6.95455	10.43	7273
WA	Asia	US71	80.8952	8.80442	9.188	7990
WA	Asia	US71	72.8533	7.0236	10.373	7551
WA	Asia	US71	70.2079	6.76177	10.383	7660
WA	Asia	US71	72.2184	6.94294	10.402	7875
WA	Asia	US71	71.319	6.78941	10.504	7692
WA	Asia	US71	72.5358	6.96909	10.408	7885
WA	Asia	US71	70.6312	6.66356	10.6	7887
WA	Asia	US71	71.7951	6.79067	10.573	7485
WA	Asia	US71	70.4196	6.80242	10.352	7741
WA	Asia	US71	72.7475	7.02654	10.353	7901
WA	Asia	US71	83.3289	10.2842	8.103	8009
WA	Asia	US71	82.0592	10.3085	7.96	7786
WA	Asia	US71	82.9057	10.3437	8.015	8004
WA	Asia	US71	82.2179	10.3311	7.958	8005
WA	Asia	US71	79.6254	8.71746	9.134	7831
WA	Asia	US71	80.5248	8.82784	9.122	7916
WA	Asia	US71	82.0592	10.3536	7.926	7981
WA	Asia	US71	88.8313	9.68126	9.176	7229
WA	Asia	US71	67.4038	7.49946	8.988	6483
WA	Asia	US71	72.6417	6.91427	10.506	7313
WA	Asia	US71	81.8475	10.3679	7.894	8002
WA	Asia	US71	79.7841	8.71425	9.156	7859
WA	Asia	US71	70.4196	6.73558	10.455	7732
WA	Asia	US71	71.901	6.92032	10.39	7664
WA	Asia	US71	70.0492	6.70169	10.452	7732
WA	Asia	US71	70.5254	6.69514	10.534	7829
WA	Asia	US71	70.4725	6.63867	10.615	7828
WA	Asia	US71	72.0597	6.91201	10.425	7855
WA	WA	US71	82.1121	10.336	7.944	7877
WA	WA	US71	92.0586	8.62454	10.674	6377
WA	RoW	US71	87.1912	9.53002	9.149	6653
WA	RoW	US71	87.7731	9.53387	9.206	6656
WA	RoW	US71	80.6307	9.67042	8.338	7698
WA	RoW	US71	87.5086	9.51132	9.2	6669
WA	Asia	US71	83.0115	10.4077	7.976	7989
WA	Asia	US71	82.5353	10.3928	7.942	8011
WA	Asia	US71	70.2608	6.63216	10.594	7849
WA	Asia	US71	70.4725	6.65848	10.584	7936
WA	Asia	US71	73.3824	7.29385	10.061	7634
WA	Asia	US71	70.4725	6.69034	10.533	7948
WA	Asia	US71	69.573	6.62758	10.497	7864
WA	Asia	US71	70.3666	6.68343	10.529	7911
WA	Asia	US71	69.6789	6.71473	10.377	7815
WA	Asia	US71	69.5201	6.70742	10.365	7915
WA	Asia	US71	70.5254	6.77036	10.417	7808
WA	Asia	US71	70.0492	6.72161	10.421	7844
WA	Asia	US71	72.2713	7.02893	10.282	7665
WA	Asia	US71	69.7847	6.72109	10.383	7827
WA	Asia	US71	69.8905	6.64056	10.525	7944
WA	Asia	US71	70.155	6.70611	10.461	7818
WA	Asia	US71	69.573	6.56691	10.594	7944
WA	Asia	US71	70.2608	6.64553	10.573	7928
WA	Asia	US71	69.9963	6.68886	10.465	7931
WA	WA	US71	80.8423	8.86543	9.119	7827
WA	Asia	US71	83.2231	10.4376	7.973	8011
WA	Asia	US71	70.0492	6.73982	10.393	7743
WA	Asia	US71	68.2504	6.85743	9.953	7835
WA	Asia	US71	84.0696	8.44076	9.96	6496
WA	Asia	US71	77.2446	8.6186	8.963	6529
WA	Asia	US71	81.4243	8.59978	9.468	6544
WA	Asia	US71	70.0492	6.73525	10.4	7757
WA	Asia	US71	70.737	6.78812	10.421	7743
WA	Asia	US71	81.9533	8.49889	9.643	6713
WA	Asia	US71	85.8156	9.39637	9.133	6624
WA	Asia	US71	72.2713	6.93341	10.424	7907
WA	Asia	US71	72.3242	6.93903	10.423	7907
WA	Asia	US71	72.4829	6.92966	10.46	7899
WA	EA	US71	70.5254	6.77184	10.415	7746
WA	WA	US71	82.5353	10.3227	7.995	7840
WA	WA	US71	79.6254	8.77922	9.07	7794
WA	WA	US71	79.7312	8.78041	9.081	7784
WA	WA	US71	79.9429	8.76004	9.126	7900
WA	WA	US71	233.638	10.0612	23.222	4661
WA	WA	US71	88.6196	9.68842	9.147	7224
WA	WA	US71	78.9905	8.60749	9.177	7716
WA	WA	US71	81.7946	10.2652	7.968	7888
WA	WA	US71	240.569	10.2373	23.499	4592
WA	WA	US71	0	-1	0	-1
WA	EA	US71	87.8789	9.6838	9.075	7595
WA	EA	US71	80.419	9.16388	8.776	7932
WA	EA	US71	87.4557	9.575	9.134	7615
WA	EA	US71	87.826	9.63875	9.112	7595
WA	EA	US71	84.5458	8.29888	10.188	6083
WA	EA	US71	85.7627	9.40645	9.117	7509
WA	EA	US71	77.9853	8.59593	9.072	7739
WA	EA	US71	80.5248	8.81465	9.135	7783
WA	EA	US71	70.2079	6.7041	10.472	7759
WA	EA	US71	71.1603	6.81499	10.442	7616
WA	EA	US71	80.3661	8.83106	9.1	7750
WA	EA	US71	71.8481	6.94936	10.339	7425
WA	WA	US71	80.6307	9.05902	8.901	7923
WA	WA	US71	80.7894	9.18095	8.8	7937
WA	EA	US71	83.276	10.7232	7.766	8100
WA	EA	US71	81.8475	10.3745	7.889	7882
WA	EA	US71	80.4719	10.4636	7.691	8030
WA	WA	US71	79.9429	8.74713	9.139	7884
WA	WA	US71	79.5196	8.73774	9.101	7893
WA	WA	US71	233.268	9.96338	23.413	4664
WA	EA	US71	86.0801	9.40097	9.157	7519
WA	EA	US71	88.6196	8.54524	10.371	7248
WA	Asia	US71	79.7312	9.16194	8.702	7675
WA	EA	US71	78.6731	8.73362	9.008	7720
WA	RoW	US71	71.3719	6.82788	10.453	7411
WA	WA	US71	79.7841	10.0067	7.973	7990
WA	WA	US71	81.6888	9.92248	8.233	7872
WA	Asia	US71	71.7422	6.80778	10.538	7485
WA	Asia	US71	73.4882	7.12996	10.307	7275
WA	Asia	US71	70.155	6.65876	10.536	7715
WA	Asia	US71	80.5248	8.84128	9.108	7699
WA	Asia	US71	78.2498	9.75573	8.021	6863
WA	Asia	US71	79.1493	9.00126	8.793	6402
WA	Asia	US71	80.2074	8.84566	9.067	7859
WA	Asia	US71	82.5353	10.2075	8.086	8005
WA	Asia	US71	79.308	8.69923	9.117	7759
WA	Asia	US71	73.0649	6.97372	10.477	7310
WA	Asia	US71	88.4609	9.61494	9.2	7225
WA	Asia	US71	70.737	6.80232	10.399	7740
WA	Asia	US71	94.6511	9.43175	10.035	6480
WA	Asia	US71	85.4452	8.39054	10.184	6406
WA	Asia	US71	98.2488	10.2176	9.616	6521
WA	RoW	US71	79.7312	9.37773	8.502	7818
WA	RoW	US71	80.2074	8.84169	9.072	7867
WA	RoW	US71	70.155	6.70532	10.463	7736
WA	Asia	US71	86.8208	9.44814	9.189	7269
WA	Asia	US71	88.6196	9.64997	9.183	7210
WA	Asia	US71	88.5138	9.67649	9.147	7219
WA	Asia	US71	69.9963	6.67348	10.489	7646
WA	Asia	US71	92.4819	9.40857	9.83	6528
WA	Asia	US71	95.0214	8.20086	11.587	6539
WA	RoW	US71	70.7899	6.65502	10.637	7492
WA	EA	US71	80.1545	8.88803	9.018	7731
WA	WA	US71	80.3661	8.87095	9.059	7861
WA	Asia	US71	87.6144	9.5083	9.215	7097
WA	Asia	US71	79.6254	8.74382	9.106	7535
WA	Asia	US71	70.5254	6.81294	10.352	7657
WA	Asia	US71	81.2126	9.90625	8.198	7794
WA	Asia	US71	80.6836	9.10266	8.864	7732
WA	Asia	US71	81.001	9.27466	8.734	7684
WA	RoW	US71	72.6946	7.06289	10.292	7407
WA	RoW	US71	70.155	6.72572	10.431	7656
WA	Asia	US71	95.6563	9.21271	10.383	6492
WA	Asia	US71	98.3017	8.3888	11.718	6401
WA	RoW	US71	87.297	9.45382	9.234	7127
WA	RoW	US71	70.6312	6.65426	10.614	7497
WA	Asia	US71	84.2813	8.16002	10.329	6689
WA	Asia	US71	84.3871	9.36589	9.01	6827
WA	Asia	US71	68.3562	6.80462	10.046	7818
WA	Asia	US71	84.2813	9.35446	9.01	6826
WA	Asia	US71	68.2504	6.81121	10.02	7830
WA	Asia	US71	82.4295	10.3238	7.984	7854
WA	Asia	US71	69.5201	6.6877	10.395	7662
WA	Asia	US71	70.2608	6.68671	10.508	7662
WA	Asia	US71	69.9434	6.68612	10.461	7673
WA	Asia	US71	81.3714	10.3763	7.842	7962
WA	Asia	US71	81.6888	10.4922	7.786	8007
WA	Asia	US71	81.7946	10.5456	7.756	8009
WA	Asia	US71	80.3132	8.93322	8.99	7613
WA	Asia	US71	80.4719	8.81578	9.128	7705
WA	Asia	US71	80.6836	9.69987	8.318	7934
WA	Asia	US71	80.5777	8.8508	9.104	7700
WA	Asia	US71	80.8952	9.87522	8.192	7924
WA	Asia	US71	80.419	9.42104	8.536	7930
WA	Asia	US71	80.3661	9.43933	8.514	7930
WA	Asia	US71	80.6307	8.8952	9.065	7610
WA	Asia	US71	72.3771	6.91644	10.464	7265
WA	Asia	US71	80.5248	8.82855	9.121	7986
WA	Asia	US71	72.6946	6.9998	10.385	7543
WA	Asia	US71	70.2079	6.73854	10.419	7649
WA	Asia	US71	72.0597	6.9181	10.416	7867
WA	Asia	US71	71.1603	6.74591	10.549	7684
WA	Asia	US71	72.3771	6.94092	10.428	7877
WA	Asia	US71	70.3666	6.62693	10.618	7881
WA	Asia	US71	71.6893	6.76689	10.594	7476
WA	Asia	US71	70.4725	6.78396	10.388	7729
WA	Asia	US71	72.6417	7.00031	10.377	7892
WA	Asia	US71	82.9057	10.559	7.852	8006
WA	Asia	US71	81.5301	10.3394	7.885	7785
WA	Asia	US71	82.6411	10.3692	7.97	7998
WA	Asia	US71	81.6888	10.5418	7.749	8004
WA	Asia	US71	79.3609	8.72337	9.097	7825
WA	Asia	US71	80.1545	8.85257	9.054	7912
WA	Asia	US71	81.5301	10.5207	7.75	7980
WA	Asia	US71	88.8313	9.67531	9.181	7218
WA	Asia	US71	67.2451	7.51661	8.946	6475
WA	Asia	US71	72.4829	6.89175	10.517	7305
WA	Asia	US71	81.3184	10.5342	7.72	8001
WA	Asia	US71	79.5725	8.73663	9.108	7852
WA	Asia	US71	70.3137	6.70648	10.484	7723
WA	Asia	US71	71.7422	6.89502	10.405	7656
WA	Asia	US71	69.8905	6.67322	10.473	7724
WA	Asia	US71	70.3666	6.66921	10.551	7821
WA	Asia	US71	70.2608	6.60945	10.63	7821
WA	Asia	US71	71.9539	6.89464	10.436	7846
WA	WA	US71	81.9004	10.3144	7.94	7870
WA	WA	US71	91.8999	8.66249	10.609	6369
WA	RoW	US71	86.9795	9.54263	9.115	6646
WA	RoW	US71	87.4557	9.55076	9.157	6651
WA	RoW	US71	79.89	9.6884	8.246	7701
WA	RoW	US71	87.3499	9.52685	9.169	6661
WA	Asia	US71	82.694	10.3737	7.971	7984
WA	Asia	US71	81.9004	10.5565	7.758	8012
WA	Asia	US71	70.3137	6.60913	10.639	7837
WA	Asia	US71	70.4725	6.63394	10.623	7925
WA	Asia	US71	73.2236	7.27338	10.067	7626
WA	Asia	US71	70.5254	6.66844	10.576	7936
WA	Asia	US71	69.6259	6.59548	10.557	7852
WA	Asia	US71	70.4196	6.65647	10.579	7899
WA	Asia	US71	69.7318	6.686	10.43	7803
WA	Asia	US71	69.573	6.6746	10.424	7903
WA	Asia	US71	70.4196	6.74838	10.435	7799
WA	Asia	US71	70.0492	6.69515	10.463	7833
WA	Asia	US71	72.1655	7.01488	10.287	7656
WA	Asia	US71	69.7318	6.69206	10.42	7817
WA	Asia	US71	69.9434	6.61566	10.572	7932
WA	Asia	US71	70.1021	6.68567	10.485	7808
WA	Asia	US71	69.573	6.53432	10.647	7933
WA	Asia	US71	70.2608	6.62068	10.612	7917
WA	Asia	US71	70.0492	6.66399	10.512	7919
WA	WA	US71	80.4719	8.88773	9.054	7823
WA	Asia	US71	83.0115	10.5787	7.847	8004
WA	Asia	US71	69.9963	6.71294	10.427	7733
WA	Asia	US71	68.1445	6.82305	9.987	7826
WA	Asia	US71	83.9109	8.43006	9.954	6488
WA	Asia	US71	77.0859	8.65448	8.907	6521
WA	Asia	US71	81.3184	8.58584	9.471	6535
WA	Asia	US71	69.9434	6.71123	10.422	7748
WA	Asia	US71	70.5783	6.76281	10.436	7735
WA	Asia	US71	81.7946	8.51778	9.603	6705
WA	Asia	US71	85.7627	9.43272	9.092	6614
WA	Asia	US71	72.1655	6.93221	10.41	7898
WA	Asia	US71	72.1126	6.92886	10.408	7900
WA	Asia	US71	72.2713	6.91939	10.445	7892
EA	EA	US71	87.4557	10.753	8.133	7554
EA	WA	US71	109.359	10.0217	10.912	7461
EA	WA	US71	109.359	10.0599	10.871	7360
EA	WA	US71	109.571	10.0407	10.913	7348
EA	WA	US71	109.835	10.0453	10.934	7463
EA	WA	US71	87.7202	9.59278	9.144	7547
EA	WA	US71	218.719	10.8456	20.167	4893
EA	WA	US71	108.83	10.1181	10.756	7280
EA	WA	US71	108.83	10.1303	10.743	7505
EA	WA	US71	87.9848	9.66191	9.106	7604
EA	WA	US71	87.8789	9.6838	9.075	7595
EA	EA	US71	0	-1	0	-1
EA	EA	US71	109.518	10.0969	10.847	7510
EA	EA	US71	245.648	10.5775	23.224	4753
EA	EA	US71	245.543	10.5536	23.266	4742
EA	EA	US71	91.1592	10.073	9.05	6086
EA	EA	US71	235.966	11.0852	21.287	4798
EA	EA	US71	108.619	10.2352	10.612	7288
EA	EA	US71	109.888	10.0681	10.915	7356
EA	EA	US71	87.7731	10.7924	8.133	7555
EA	EA	US71	88.6726	10.7607	8.24	7413
EA	EA	US71	109.253	10.0817	10.837	7332
EA	EA	US71	89.4133	10.6419	8.402	7221
EA	WA	US71	109.571	10.0731	10.878	7504
EA	WA	US71	109.677	10.0928	10.867	7519
EA	EA	US71	109.835	10.0123	10.97	7726
EA	EA	US71	109.571	9.99385	10.964	7486
EA	EA	US71	107.984	10.1998	10.587	7638
EA	WA	US71	109.571	9.97732	10.982	7452
EA	WA	US71	109.465	9.96355	10.987	7455
EA	WA	US71	87.7202	9.57739	9.159	7543
EA	EA	US71	235.649	11.172	21.093	4820
EA	EA	US71	100.101	11.3722	8.802	7159
EA	Asia	US71	108.619	10.1704	10.68	7257
EA	EA	US71	108.83	10.2122	10.657	7278
EA	RoW	US71	88.99	10.7711	8.262	7206
EA	WA	US71	107.931	10.1632	10.62	7586
EA	WA	US71	109.835	10.0195	10.962	7468
EA	Asia	US71	88.8842	10.7707	8.252	7289
EA	Asia	US71	90.7359	10.809	8.394	7077
EA	Asia	US71	87.4557	10.7881	8.107	7516
EA	Asia	US71	109.73	10.1259	10.837	7275
EA	Asia	US71	99.5185	10.9229	9.111	6589
EA	Asia	US71	94.7569	8.10609	11.69	6235
EA	Asia	US71	109.941	9.92142	11.081	7425
EA	Asia	US71	110.206	10.0181	11.001	7610
EA	Asia	US71	109.571	10.0577	10.894	7315
EA	Asia	US71	90.2069	10.6605	8.462	7114
EA	Asia	US71	218.348	10.8693	20.088	4898
EA	Asia	US71	87.3499	10.7824	8.101	7554
EA	Asia	US71	103.91	9.95687	10.436	6433
EA	Asia	US71	95.9738	8.98503	10.682	6335
EA	Asia	US71	96.7145	10.5845	9.137	6678
EA	RoW	US71	108.407	10.2663	10.56	7404
EA	RoW	US71	110.153	9.98798	11.029	7429
EA	RoW	US71	87.297	10.7696	8.106	7540
EA	Asia	US71	226.02	10.8264	20.877	4766
EA	Asia	US71	218.295	10.8157	20.183	4887
EA	Asia	US71	218.454	10.8458	20.142	4891
EA	Asia	US71	87.6673	10.8149	8.106	7440
EA	Asia	US71	91.7412	9.40161	9.758	6670
EA	Asia	US71	87.9848	7.99287	11.008	6800
EA	RoW	US71	88.5138	10.81	8.188	7285
EA	EA	US71	109.888	10.0869	10.894	7297
EA	WA	US71	110.206	9.97138	11.052	7425
EA	Asia	US71	217.184	11.181	19.424	4776
EA	Asia	US71	109.571	10.091	10.858	7097
EA	Asia	US71	88.1435	10.812	8.152	7452
EA	Asia	US71	109.148	10.0655	10.844	7394
EA	Asia	US71	109.624	10.0688	10.887	7313
EA	Asia	US71	109.518	10.045	10.903	7273
EA	RoW	US71	89.7836	10.6784	8.408	7212
EA	RoW	US71	87.1912	10.8358	8.047	7462
EA	Asia	US71	96.9261	9.68355	10.009	6596
EA	Asia	US71	88.4609	9.1678	9.649	6715
EA	RoW	US71	217.078	11.1171	19.526	4802
EA	RoW	US71	88.5138	10.7531	8.231	7287
EA	Asia	US71	100.418	9.85195	10.193	6512
EA	Asia	US71	93.6458	8.94107	10.474	6780
EA	Asia	US71	86.5563	10.8762	7.958	7602
EA	Asia	US71	93.8575	8.95294	10.483	6773
EA	Asia	US71	86.2917	10.8781	7.933	7617
EA	Asia	US71	110.047	10.1403	10.852	7460
EA	Asia	US71	87.1912	10.8566	8.031	7456
EA	Asia	US71	87.4028	10.7454	8.134	7466
EA	Asia	US71	87.5086	10.8613	8.057	7469
EA	Asia	US71	108.513	10.2029	10.635	7577
EA	Asia	US71	108.936	10.2387	10.64	7620
EA	Asia	US71	108.989	10.2099	10.675	7623
EA	Asia	US71	109.994	10.165	10.821	7180
EA	Asia	US71	109.148	9.99303	10.922	7291
EA	Asia	US71	108.883	10.2423	10.631	7529
EA	Asia	US71	109.835	10.0335	10.947	7275
EA	Asia	US71	108.83	10.1594	10.712	7524
EA	Asia	US71	108.936	10.1796	10.701	7519
EA	Asia	US71	109.042	10.2109	10.679	7516
EA	Asia	US71	110.417	10.1329	10.897	7175
EA	Asia	US71	89.2016	10.8266	8.239	7075
EA	Asia	US71	110.417	9.99233	11.05	7549
EA	Asia	US71	89.572	10.7021	8.37	7352
EA	Asia	US71	87.9848	10.7994	8.147	7441
EA	Asia	US71	89.572	10.7285	8.349	7664
EA	Asia	US71	88.3022	10.7317	8.228	7488
EA	Asia	US71	89.8894	10.8664	8.272	7674
EA	Asia	US71	88.0906	10.6663	8.259	7674
EA	Asia	US71	88.8842	10.7515	8.267	7279
EA	Asia	US71	87.5615	10.7353	8.156	7534
EA	Asia	US71	90.2598	10.7622	8.387	7687
EA	Asia	US71	109.994	9.96046	11.043	7622
EA	Asia	US71	108.354	10.1208	10.706	7406
EA	Asia	US71	109.888	10.0176	10.97	7611
EA	Asia	US71	108.936	10.2387	10.64	7617
EA	Asia	US71	108.936	10.0074	10.886	7394
EA	Asia	US71	109.941	9.99996	10.994	7477
EA	Asia	US71	109.095	10.1962	10.7	7587
EA	Asia	US71	218.877	10.7867	20.291	4888
EA	Asia	US71	76.5039	6.07914	12.585	6428
EA	Asia	US71	89.7836	10.7178	8.377	7106
EA	Asia	US71	108.671	10.2743	10.577	7612
EA	Asia	US71	109.465	10.1241	10.812	7415
EA	Asia	US71	87.4028	10.7505	8.13	7528
EA	Asia	US71	88.99	10.6387	8.365	7458
EA	Asia	US71	87.6673	10.8066	8.112	7516
EA	Asia	US71	87.6144	10.7053	8.184	7623
EA	Asia	US71	87.7202	10.7032	8.196	7619
EA	Asia	US71	89.2545	10.784	8.277	7647
EA	WA	US71	109.888	10.0571	10.926	7469
EA	WA	US71	105.815	9.55199	11.078	6234
EA	RoW	US71	88.5138	8.64489	10.239	6745
EA	RoW	US71	88.8313	8.63294	10.29	6753
EA	RoW	US71	109.359	10.1301	10.796	7272
EA	RoW	US71	88.4609	8.64739	10.23	6768
EA	Asia	US71	109.994	9.9771	11.025	7596
EA	Asia	US71	108.989	10.2019	10.683	7628
EA	Asia	US71	87.8789	10.8015	8.136	7633
EA	Asia	US71	88.3022	10.7949	8.18	7716
EA	Asia	US71	89.8894	10.64	8.448	7439
EA	Asia	US71	88.0906	10.8229	8.139	7732
EA	Asia	US71	87.5615	10.7466	8.148	7641
EA	Asia	US71	87.8789	10.7993	8.137	7697
EA	Asia	US71	87.6673	10.7769	8.135	7592
EA	Asia	US71	87.0853	10.8409	8.033	7700
EA	Asia	US71	87.5615	10.7474	8.147	7603
EA	Asia	US71	87.4028	10.8251	8.074	7633
EA	Asia	US71	89.1487	10.6875	8.341	7463
EA	Asia	US71	87.6144	10.8278	8.092	7607
EA	Asia	US71	87.2441	10.8392	8.049	7733
EA	Asia	US71	87.5615	10.7438	8.15	7606
EA	Asia	US71	87.4028	10.7569	8.125	7724
EA	Asia	US71	87.826	10.8051	8.128	7713
EA	Asia	US71	87.6144	10.807	8.107	7715
EA	WA	US71	109.888	9.985	11.005	7395
EA	Asia	US71	110.206	9.98385	11.038	7618
EA	Asia	US71	87.297	10.7827	8.096	7534
EA	Asia	US71	86.6621	10.8978	7.952	7604
EA	Asia	US71	104.439	11.1998	9.325	6228
EA	Asia	US71	90.8418	7.9017	11.496	6389
EA	Asia	US71	106.291	10.628	10.001	6191
EA	Asia	US71	87.1912	10.7608	8.103	7550
EA	Asia	US71	88.7784	10.6642	8.325	7519
EA	Asia	US71	108.936	10.7747	10.11	6320
EA	Asia	US71	108.142	10.1333	10.672	6319
EA	Asia	US71	89.6778	10.7203	8.365	7695
EA	Asia	US71	90.0481	10.7621	8.367	7689
EA	Asia	US71	89.8365	10.7408	8.364	7688
EA	EA	US71	81.6359	10.3515	7.886	7860
EA	WA	US71	245.384	10.9938	22.32	5086
EA	WA	US71	245.807	10.4988	23.413	4977
EA	WA	US71	245.86	10.5261	23.357	4968
EA	WA	US71	249.034	10.3701	24.015	5028
EA	WA	US71	79.0434	8.86702	8.914	7907
EA	WA	US71	112.64	9.90714	11.37	7094
EA	WA	US71	240.146	11.7114	20.505	4994
EA	WA	US71	237.977	11.7517	20.25	5260
EA	WA	US71	80.5248	9.15961	8.791	7941
EA	WA	US71	80.419	9.16388	8.776	7932
EA	EA	US71	109.518	10.0969	10.847	7510
EA	EA	US71	0	-1	0	-1
EA	EA	US71	109.571	10.1034	10.845	7521
EA	EA	US71	109.042	10.1198	10.775	7518
EA	EA	US71	88.0906	7.99909	11.013	6340
EA	EA	US71	106.873	10.465	10.212	7434
EA	EA	US71	236.813	11.9187	19.869	5061
[truncated: 25,227 more rows]

## Sheet: Table S5
Table S5. GO terms corresponding to genes linked to significant outliar SNPs (above the threshold of − log10(p) >40 identified in GWAS analysis
GO_Term_ID	GO_Term_Name	Gene_Count	P_value	Genes	Annotated_Genes	Significant_Genes
GO:0042276	error-prone translesion synthesis	1	0.0075	MGG_02986	7	1
GO:0098662	inorganic cation transmembrane transport	2	0.0086	MGG_00537, MGG_02124	135	2
GO:0019985	translesion synthesis	1	0.0096	MGG_02986	9	1
GO:0098660	inorganic ion transmembrane transport	2	0.0111	MGG_00537, MGG_02124	154	2
GO:0006301	postreplication repair	1	0.0118	MGG_02986	11	1
GO:0000731	DNA synthesis involved in DNA repair	1	0.0128	MGG_02986	12	1
GO:0071805	potassium ion transmembrane transport	1	0.0128	MGG_02124	12	1
GO:0006779	porphyrin-containing compound biosynthet...	1	0.0160	MGG_05944	15	1
GO:0006783	heme biosynthetic process	1	0.0160	MGG_05944	15	1
GO:0006778	porphyrin-containing compound metabolic ...	1	0.0171	MGG_05944	16	1
GO:0033014	tetrapyrrole biosynthetic process	1	0.0171	MGG_05944	16	1
GO:0042168	heme metabolic process	1	0.0171	MGG_05944	16	1
GO:0033013	tetrapyrrole metabolic process	1	0.0181	MGG_05944	17	1
GO:0006813	potassium ion transport	1	0.0203	MGG_02124	19	1
GO:0046148	pigment biosynthetic process	1	0.0224	MGG_05944	21	1
GO:0042440	pigment metabolic process	1	0.0234	MGG_05944	22	1
GO:0071897	DNA biosynthetic process	1	0.0234	MGG_02986	22	1
GO:0055085	transmembrane transport	3	0.0254	MGG_00416, MGG_00537, MGG_02124	631	3
GO:0000724	double-strand break repair via homologou...	1	0.0297	MGG_02986	28	1
GO:0000725	recombinational repair	1	0.0308	MGG_02986	29	1
GO:0031507	heterochromatin formation	1	0.0349	MGG_01753	33	1
GO:0070828	heterochromatin organization	1	0.0349	MGG_01753	33	1
GO:0045814	negative regulation of gene expression, ...	1	0.0360	MGG_01753	34	1
GO:0040029	epigenetic regulation of gene expression	1	0.0391	MGG_01753	37	1
GO:0006302	double-strand break repair	1	0.0484	MGG_02986	46	1

## Sheet: Table S6
Table S6. Mean and median genome-wide nucleotide diversity (Pi) and Tajima’s D for P. oryzae genetic groups globally.
	Nucleotide diversity (Pi)		Tajima’s D
Genetic groups	Mean	Median	Mean	Median
1	0.0001262	0.0001208	-0.878607	-0.930918
2	2.53e-05	2.44e-05	-1.46877	-1.49563
3	2.08e-05	2.09e-05	-1.58473	-1.63133
4	2.45e-05	2.31e-05	-0.256151	-0.350067

## Sheet: Table S7
Table S6. GO terms corresponding to genes linked to significant outliar SNPs (above the threshold of Fst>0.2) between Asia-EA and Asia-WA analysis
GO_Term_ID	GO_Term_Name	Gene_Count	P_value	Genes	Annotated_Genes	Significant_Genes
GO:0016226	iron-sulfur cluster assembly	2	0.0025	MGG_00776, MGG_10636	19	2
GO:0031163	metallo-sulfur cluster assembly	2	0.0025	MGG_00776, MGG_10636	19	2
GO:0009267	cellular response to starvation	2	0.0061	MGG_03536, MGG_08180	30	2
GO:0042594	response to starvation	2	0.0065	MGG_03536, MGG_08180	31	2
GO:0031668	cellular response to extracellular stimu...	2	0.0112	MGG_03536, MGG_08180	41	2
GO:0031669	cellular response to nutrient levels	2	0.0112	MGG_03536, MGG_08180	41	2
GO:0071496	cellular response to external stimulus	2	0.0112	MGG_03536, MGG_08180	41	2
GO:0034470	ncRNA processing	4	0.0138	MGG_00778, MGG_01804, MGG_08178, MGG_10636	239	4
GO:0009991	response to extracellular stimulus	2	0.0140	MGG_03536, MGG_08180	46	2
GO:0031667	response to nutrient levels	2	0.0140	MGG_03536, MGG_08180	46	2
GO:0006413	translational initiation	2	0.0177	MGG_00778, MGG_08180	52	2
GO:0006400	tRNA modification	2	0.0183	MGG_00778, MGG_10636	53	2
GO:0009605	response to external stimulus	2	0.0183	MGG_03536, MGG_08180	53	2
GO:0106035	protein maturation by [4Fe-4S] cluster t...	1	0.0196	MGG_09075	5	1
GO:1903312	negative regulation of mRNA metabolic pr...	1	0.0196	MGG_05706	5	1
GO:0006378	mRNA polyadenylation	1	0.0234	MGG_01804	6	1
GO:0006595	polyamine metabolic process	1	0.0234	MGG_14297	6	1
GO:0006596	polyamine biosynthetic process	1	0.0234	MGG_14297	6	1
GO:0051031	tRNA transport	1	0.0234	MGG_08180	6	1
GO:0051788	response to misfolded protein	1	0.0234	MGG_08180	6	1
GO:0071218	cellular response to misfolded protein	1	0.0234	MGG_08180	6	1
GO:0009895	negative regulation of catabolic process	1	0.0273	MGG_05706	7	1
GO:0030433	ubiquitin-dependent ERAD pathway	1	0.0273	MGG_03532	7	1
GO:0010033	response to organic substance	2	0.0300	MGG_03532, MGG_08180	69	2
GO:0006369	termination of RNA polymerase II transcr...	1	0.0311	MGG_01804	8	1
GO:0034660	ncRNA metabolic process	4	0.0338	MGG_00778, MGG_01804, MGG_08178, MGG_10636	314	4
GO:0097428	protein maturation by iron-sulfur cluste...	1	0.0349	MGG_09075	9	1
GO:0043161	proteasome-mediated ubiquitin-dependent ...	2	0.0376	MGG_03532, MGG_08180	78	2
GO:0034605	cellular response to heat	1	0.0388	MGG_08180	10	1
GO:0010467	gene expression	10	0.0418	MGG_00778, MGG_01804, MGG_01805, MGG_05706, MGG_08178, MGG_08180, MGG_09075, MGG_10636, MGG_13532, MGG_16477	1420	10
GO:0009309	amine biosynthetic process	1	0.0425	MGG_14297	11	1
GO:0031126	sno(s)RNA 3'-end processing	1	0.0425	MGG_01804	11	1
GO:0042401	biogenic amine biosynthetic process	1	0.0425	MGG_14297	11	1
GO:0009451	RNA modification	2	0.0448	MGG_00778, MGG_10636	86	2
GO:0006790	sulfur compound metabolic process	2	0.0458	MGG_00776, MGG_10636	87	2
GO:0043628	regulatory ncRNA 3'-end processing	1	0.0463	MGG_01804	12	1
GO:0071470	cellular response to osmotic stress	1	0.0463	MGG_08180	12	1
GO:0008033	tRNA processing	2	0.0487	MGG_00778, MGG_10636	90	2

## Sheet: Table S8
Table S8. Mean and median genome-wide nucleotide diversity (Pi), and Tajima’s D for Pyricularia oryzae genetic groups in Asia and SSA.
Genetic Group		Nucleotide diversity (Pi)		Tajima's D
	Region	Mean	Median	Mean	Median
All	Asia	0.0001038	0.0001003	-1.30686	-1.37948
All	SSA	9.8e-05	9.38e-05	-0.586436	-0.631732
1	Asia	0.000117	0.0001145	-0.580508	-0.623059
1	SSA	0.0001059	0.0001002	0.557877	0.510658
2	Asia	2.57e-05	2.46e-05	-1.13732	-1.17849
2	SSA	2.09e-05	1.71e-05	0.579587	0.457662
3	Asia	2.13e-05	2.04e-05	-0.990477	-1.05777
3	SSA	1.59e-05	1.46e-05	-0.863189	-0.907495
4	Asia	2.08e-05	1.82e-05	0.196741	0.0918923
4	SSA	1.71e-05	1.58e-05	0.273307	0.184228

## Sheet: Table S9
Table S9. A binary matrix representing the presence/absence of effectors genes in 180 P. oryzae genomes worldwide.
Isolate	APikL1.M	APikL3.M	Avr.CO39.M	Avr.Pex75.M	Avr.Pi9	Avr.Pia.M	Avr.Pib	Avr.Pii	Avr.Pik.M	Avr.Pita	Avr.Pita3	Avr.Pizt	Avr.Rmg8	BR29.00004921.M	BR29.00008131	BR29.00026641.M	BR29.00027131.M	BR29.00043011.M	BR29.00052161.M	BR29.00081821.M	BR29.00089541	BR29.00091361.M	BR29.00091381.M	BR29.00091681.M	BR29.00092011	BR29.00094821.M	BR29.00096171.M	BR29.00096401	BR29.00096771.M	BR29.00097421	BR29.00105021.M	BR29.00105921	BR29.00106461.M	BR29.00107161	BR29.00107301	BR29.00112111.M	BR29.00114891.M	BR29.00115871	BR29.00115881	BR29.00117591.M	BR29.00118801.M	BR29.00119471	BR29.00119491.M	BR29.00119511.M	BR29.00121041.M	BR29.00121721	BR29.00125251.M	BR32.00003601.M	BR32.00040381
1-	0	0	0	1	1	1	1	0	1	1	1	1	1	0	0	0	0	0	0	0	0	0	0	0	0	0	0	0	0	0	0	0	0	0	0	0	0	0	0	0	0	0	0	0	0	0	0	1	1
11	0	0	0	1	1	0	1	0	1	0	0	1	0	0	0	0	0	0	0	0	0	0	0	0	0	0	0	0	0	0	0	0	0	0	0	0	0	0	0	0	0	0	0	0	0	0	0	1	1
12	0	0	0	1	1	0	0	0	1	0	1	1	0	0	0	0	0	0	0	0	0	0	0	0	0	0	0	0	0	0	0	0	0	0	0	0	0	0	0	0	0	0	0	0	0	0	0	1	1
12-	0	0	0	1	1	0	0	0	1	0	1	1	0	0	0	0	0	0	0	0	0	0	0	0	0	0	0	0	0	0	0	0	0	0	0	0	0	0	0	0	0	0	0	0	0	0	0	1	1
13	0	0	0	1	1	0	1	0	1	1	1	1	0	0	0	0	0	0	0	0	0	0	0	0	0	0	0	0	0	0	0	0	0	0	0	0	0	0	0	0	0	0	0	0	0	0	0	1	1
13FM-16-1	0	0	0	1	1	0	1	0	1	1	1	1	1	0	0	0	0	0	0	0	0	0	0	0	0	0	0	0	0	0	0	0	0	0	0	0	0	0	0	0	0	0	0	0	0	0	0	1	1
13FM-24-1	0	0	0	1	1	1	1	0	1	1	1	1	1	0	0	0	0	0	0	0	0	0	0	0	0	0	0	0	0	0	0	0	0	0	0	0	0	0	0	0	0	0	0	0	0	0	0	1	1
13FM-3-2	0	0	0	1	1	0	1	0	1	1	1	1	0	0	0	0	0	0	0	0	0	0	0	0	0	0	0	0	0	0	0	0	0	0	0	0	0	0	0	0	0	0	0	0	0	0	0	1	1
13FM-5-1	0	0	0	1	1	1	1	0	1	1	1	1	1	0	0	0	0	0	0	0	0	0	0	0	0	0	0	0	0	0	0	0	0	0	0	0	0	0	0	0	0	0	0	0	0	0	0	1	1
13FM-9-1	0	0	0	1	1	0	1	0	1	1	1	1	1	0	0	0	0	0	0	0	0	0	0	0	0	0	0	0	0	0	0	0	0	0	0	0	0	0	0	0	0	0	0	0	0	0	0	1	1
14	0	0	0	1	1	0	1	0	0	1	1	1	1	0	0	0	0	0	0	0	0	0	0	0	0	0	0	0	0	0	0	0	0	0	0	0	0	0	0	0	0	0	0	0	0	0	0	1	1
15	0	0	0	1	1	0	1	0	0	0	1	1	0	0	0	0	0	0	0	0	0	0	0	0	0	0	0	0	0	0	0	0	0	0	0	0	0	0	0	0	0	0	0	0	0	0	0	1	1
15-	0	0	0	1	1	0	1	0	1	1	1	1	0	0	0	0	0	0	0	0	0	0	0	0	0	0	0	0	0	0	0	0	0	0	0	0	0	0	0	0	0	0	0	0	0	0	0	1	1
16	0	0	0	1	1	0	1	0	1	0	1	1	0	0	0	0	0	0	0	0	0	0	0	0	0	0	0	0	0	0	0	0	0	0	0	0	0	0	0	0	0	0	0	0	0	0	0	1	1
16-	0	0	0	1	1	0	0	1	1	1	1	1	0	0	0	0	0	0	0	0	0	0	0	0	0	0	0	0	0	0	0	0	0	0	0	0	0	0	0	0	0	0	0	0	0	0	0	1	1
17	0	0	0	0	1	0	1	0	1	1	1	1	1	0	0	0	0	0	0	0	0	0	0	0	0	0	0	0	0	0	0	0	0	0	0	0	0	0	0	0	0	0	0	0	0	0	0	1	1
18	0	0	0	0	1	0	1	0	1	1	1	1	1	0	0	0	0	0	0	0	0	0	0	0	0	0	0	0	0	0	0	0	0	0	0	0	0	0	0	0	0	0	0	0	0	0	0	1	1
21-	0	0	0	1	1	0	1	0	1	1	1	0	0	0	0	0	0	0	0	0	0	0	0	0	0	0	0	0	0	0	0	0	0	0	0	0	0	0	0	0	0	0	0	0	0	0	0	1	1
22	0	0	0	1	1	0	1	0	1	1	1	1	1	0	0	0	0	0	0	0	0	0	0	0	0	0	0	0	0	0	0	0	0	0	0	0	0	0	0	0	0	0	0	0	0	0	0	1	1
22-	0	0	0	1	1	0	1	0	1	0	1	1	0	0	0	0	0	0	0	0	0	0	0	0	0	0	0	0	0	0	0	0	0	0	0	0	0	0	0	0	0	0	0	0	0	0	0	1	1
23-	0	0	0	1	1	0	1	0	0	1	0	1	0	0	0	0	0	0	0	0	0	0	0	0	0	0	0	0	0	0	0	0	0	0	0	0	0	0	0	0	0	0	0	0	0	0	0	1	1
24	0	0	0	1	1	0	1	0	1	1	1	1	1	0	0	0	0	0	0	0	0	0	0	0	0	0	0	0	0	0	0	0	0	0	0	0	0	0	0	0	0	0	0	0	0	0	0	1	1
25	0	0	0	1	1	0	1	0	1	1	1	1	1	0	0	0	0	0	0	0	0	0	0	0	0	0	0	0	0	0	0	0	0	0	0	0	0	0	0	0	0	0	0	0	0	0	0	1	1
27	0	0	0	1	1	0	1	0	1	1	1	1	1	0	0	0	0	0	0	0	0	0	0	0	0	0	0	0	0	0	0	0	0	0	0	0	0	0	0	0	0	0	0	0	0	0	0	1	1
29	0	0	0	1	1	1	1	0	0	0	1	1	0	0	0	0	0	0	0	0	0	0	0	0	0	0	0	0	0	0	0	0	0	0	0	0	0	0	0	0	0	0	0	0	0	0	0	1	1
32	0	0	0	1	1	0	1	0	1	1	1	1	0	0	0	0	0	0	0	0	0	0	0	0	0	0	0	0	0	0	0	0	0	0	0	0	0	0	0	0	0	0	0	0	0	0	0	1	1
34	0	0	0	1	1	0	1	1	1	1	1	1	0	0	0	0	0	0	0	0	0	0	0	0	0	0	0	0	0	0	0	0	0	0	0	0	0	0	0	0	0	0	0	0	0	0	0	1	1
36	0	0	0	1	1	0	1	0	1	1	1	1	1	0	0	0	0	0	0	0	0	0	0	0	0	0	0	0	0	0	0	0	0	0	0	0	0	0	0	0	0	0	0	0	0	0	0	1	1
38	0	0	0	1	1	0	1	1	1	1	1	1	0	0	0	0	0	0	0	0	0	0	0	0	0	0	0	0	0	0	0	0	0	0	0	0	0	0	0	0	0	0	0	0	0	0	0	1	1
39-	0	0	0	1	1	0	1	0	1	1	1	0	0	0	0	0	0	0	0	0	0	0	0	0	0	0	0	0	0	0	0	0	0	0	0	0	0	0	0	0	0	0	0	0	0	0	0	1	1
4-	0	0	0	1	1	0	1	0	1	0	1	1	0	0	0	0	0	0	0	0	0	0	0	0	0	0	0	0	0	0	0	0	0	0	0	0	0	0	0	0	0	0	0	0	0	0	0	1	1
41	0	0	0	1	1	1	1	0	1	1	1	1	1	0	0	0	0	0	0	0	0	0	0	0	0	0	0	0	0	0	0	0	0	0	0	0	0	0	0	0	0	0	0	0	0	0	0	1	1
43	0	0	0	1	1	0	1	0	1	1	1	1	1	0	0	0	0	0	0	0	0	0	0	0	0	0	0	0	0	0	0	0	0	0	0	0	0	0	0	0	0	0	0	0	0	0	0	1	1
47	0	0	0	1	1	1	1	0	1	1	1	1	1	0	0	0	0	0	0	0	0	0	0	0	0	0	0	0	0	0	0	0	0	0	0	0	0	0	0	0	0	0	0	0	0	0	0	1	1
49	0	0	0	1	1	1	1	0	1	1	0	1	1	0	0	0	0	0	0	0	0	0	0	0	0	0	0	0	0	0	0	0	0	0	0	0	0	0	0	0	0	0	0	0	0	0	0	1	1
5	0	0	0	1	1	0	1	0	0	1	0	1	0	0	0	0	0	0	0	0	0	0	0	0	0	0	0	0	0	0	0	0	0	0	0	0	0	0	0	0	0	0	0	0	0	0	0	1	1
5-	0	0	0	1	1	0	1	0	0	1	0	1	0	0	0	0	0	0	0	0	0	0	0	0	0	0	0	0	0	0	0	0	0	0	0	0	0	0	0	0	0	0	0	0	0	0	0	1	1
52	0	0	0	1	1	0	0	1	0	0	1	1	0	0	0	0	0	0	0	0	0	0	0	0	0	0	0	0	0	0	0	0	0	0	0	0	0	0	0	0	0	0	0	0	0	0	0	1	1
54	0	0	0	1	1	0	1	0	1	1	0	1	0	0	0	0	0	0	0	0	0	0	0	0	0	0	0	0	0	0	0	0	0	0	0	0	0	0	0	0	0	0	0	0	0	0	0	1	1
55	0	0	0	1	1	0	0	1	0	0	1	1	0	0	0	0	0	0	0	0	0	0	0	0	0	0	0	0	0	0	0	0	0	0	0	0	0	0	0	0	0	0	0	0	0	0	0	1	1
58	0	0	0	1	1	0	1	0	1	1	1	1	0	0	0	0	0	0	0	0	0	0	0	0	0	0	0	0	0	0	0	0	0	0	0	0	0	0	0	0	0	0	0	0	0	0	0	1	1
59	0	0	0	1	1	0	1	0	1	1	1	1	0	0	0	0	0	0	0	0	0	0	0	0	0	0	0	0	0	0	0	0	0	0	0	0	0	0	0	0	0	0	0	0	0	0	0	1	1
6	0	0	0	1	1	0	1	0	0	1	1	1	1	0	0	0	0	0	0	0	0	0	0	0	0	0	0	0	0	0	0	0	0	0	0	0	0	0	0	0	0	0	0	0	0	0	0	1	1
60	0	0	1	1	1	0	1	0	0	0	1	1	1	0	0	0	0	0	0	0	0	0	0	0	0	0	0	0	0	0	0	0	0	0	0	0	0	0	0	0	0	0	0	0	0	0	0	1	1
61	0	0	1	1	1	0	1	0	0	0	1	1	1	0	0	0	0	0	0	0	0	0	0	0	0	0	0	0	0	0	0	0	0	0	0	0	0	0	0	0	0	0	0	0	0	0	0	1	1
64	0	0	1	1	1	0	1	0	0	0	1	1	1	0	0	0	0	0	0	0	0	0	0	0	0	0	0	0	0	0	0	0	0	0	0	0	0	0	0	0	0	0	0	0	0	0	0	1	1
65	0	0	0	1	1	0	1	0	1	1	1	1	1	0	0	0	0	0	0	0	0	0	0	0	0	0	0	0	0	0	0	0	0	0	0	0	0	0	0	0	0	0	0	0	0	0	0	1	1
69	0	0	0	1	1	0	1	0	1	1	1	1	1	0	0	0	0	0	0	0	0	0	0	0	0	0	0	0	0	0	0	0	0	0	0	0	0	0	0	0	0	0	0	0	0	0	0	1	1
7	0	0	0	1	1	0	1	0	1	1	0	1	0	0	0	0	0	0	0	0	0	0	0	0	0	0	0	0	0	0	0	0	0	0	0	0	0	0	0	0	0	0	0	0	0	0	0	1	1
7-	0	0	0	1	1	0	0	0	1	0	1	1	0	0	0	0	0	0	0	0	0	0	0	0	0	0	0	0	0	0	0	0	0	0	0	0	0	0	0	0	0	0	0	0	0	0	0	1	1
70	0	0	0	1	1	0	1	0	1	1	1	0	0	0	0	0	0	0	0	0	0	0	0	0	0	0	0	0	0	0	0	0	0	0	0	0	0	0	0	0	0	0	0	0	0	0	0	1	1
71	0	0	0	1	1	0	1	1	1	1	1	0	0	0	0	0	0	0	0	0	0	0	0	0	0	0	0	0	0	0	0	0	0	0	0	0	0	0	0	0	0	0	0	0	0	0	0	1	1
9	0	0	0	1	1	0	1	0	1	1	1	1	1	0	0	0	0	0	0	0	0	0	0	0	0	0	0	0	0	0	0	0	0	0	0	0	0	0	0	0	0	0	0	0	0	0	0	1	1
AV1-1-1	0	0	0	1	1	0	1	0	1	1	1	1	0	0	0	0	0	0	0	0	0	0	0	0	0	0	0	0	0	0	0	0	0	0	0	0	0	0	0	0	0	0	0	0	0	0	0	1	1
BD0024	0	0	0	1	1	0	1	0	1	0	1	1	0	0	0	0	0	0	0	0	0	0	0	0	0	0	0	0	0	0	0	0	0	0	0	0	0	0	0	0	0	0	0	0	0	0	0	1	1
BJ-90-611	0	0	0	1	1	0	1	0	1	1	1	1	1	0	0	0	0	0	0	0	0	0	0	0	0	0	0	0	0	0	0	0	0	0	0	0	0	0	0	0	0	0	0	0	0	0	0	1	1
BJ08-8-1	0	0	0	1	1	0	1	0	1	1	1	1	1	0	0	0	0	0	0	0	0	0	0	0	0	0	0	0	0	0	0	0	0	0	0	0	0	0	0	0	0	0	0	0	0	0	0	1	1
BR0026	0	0	0	0	1	0	1	1	1	1	1	1	1	0	0	0	0	0	0	0	0	0	0	0	0	0	0	0	0	0	0	0	0	0	0	0	0	0	0	0	0	0	0	0	0	0	0	1	1
CD0073	0	0	0	1	1	0	0	1	1	1	1	1	0	0	0	0	0	0	0	0	0	0	0	0	0	0	0	0	0	0	0	0	0	0	0	0	0	0	0	0	0	0	0	0	0	0	0	1	1
CD0203	0	0	0	1	1	0	1	0	1	1	0	1	0	0	0	0	0	0	0	0	0	0	0	0	0	0	0	0	0	0	0	0	0	0	0	0	0	0	0	0	0	0	0	0	0	0	0	1	1
CH0052	0	0	0	1	1	0	1	1	1	1	1	1	1	0	0	0	0	0	0	0	0	0	0	0	0	0	0	0	0	0	0	0	0	0	0	0	0	0	0	0	0	0	0	0	0	0	0	1	1
CH0063	0	0	0	1	1	0	1	0	1	1	1	1	1	0	0	0	0	0	0	0	0	0	0	0	0	0	0	0	0	0	0	0	0	0	0	0	0	0	0	0	0	0	0	0	0	0	0	1	1
CH0092	0	0	0	1	1	0	1	0	1	1	1	1	1	0	0	0	0	0	0	0	0	0	0	0	0	0	0	0	0	0	0	0	0	0	0	0	0	0	0	0	0	0	0	0	0	0	0	1	1
CH0328	0	0	0	1	1	0	1	0	1	0	1	1	0	0	0	0	0	0	0	0	0	0	0	0	0	0	0	0	0	0	0	0	0	0	0	0	0	0	0	0	0	0	0	0	0	0	0	1	1
CH0333	0	0	1	1	1	1	1	0	1	1	1	1	1	0	0	0	0	0	0	0	0	0	0	0	0	0	0	0	0	0	0	0	0	0	0	0	0	0	0	0	0	0	0	0	0	0	0	1	1
CH0532	0	0	0	1	1	0	1	0	1	1	1	1	1	0	0	0	0	0	0	0	0	0	0	0	0	0	0	0	0	0	0	0	0	0	0	0	0	0	0	0	0	0	0	0	0	0	0	1	1
CH0549	0	0	0	1	1	0	0	0	1	1	0	1	0	0	0	0	0	0	0	0	0	0	0	0	0	0	0	0	0	0	0	0	0	0	0	0	0	0	0	0	0	0	0	0	0	0	0	1	1
CH0595	0	0	0	1	1	0	1	0	1	1	0	1	0	0	0	0	0	0	0	0	0	0	0	0	0	0	0	0	0	0	0	0	0	0	0	0	0	0	0	0	0	0	0	0	0	0	0	1	1
CH0680	0	0	0	1	1	0	1	0	1	0	1	1	0	0	0	0	0	0	0	0	0	0	0	0	0	0	0	0	0	0	0	0	0	0	0	0	0	0	0	0	0	0	0	0	0	0	0	1	1
CH0689	0	0	0	1	1	0	1	0	1	1	1	1	1	0	0	0	0	0	0	0	0	0	0	0	0	0	0	0	0	0	0	0	0	0	0	0	0	0	0	0	0	0	0	0	0	0	0	1	1
CH0701	0	0	0	1	1	0	1	1	1	1	0	1	0	0	0	0	0	0	0	0	0	0	0	0	0	0	0	0	0	0	0	0	0	0	0	0	0	0	0	0	0	0	0	0	0	0	0	1	1
CH0860	0	0	0	1	1	1	1	0	1	1	1	1	1	0	0	0	0	0	0	0	0	0	0	0	0	0	0	0	0	0	0	0	0	0	0	0	0	0	0	0	0	0	0	0	0	0	0	1	1
CH0999	0	0	0	1	1	0	1	0	1	1	1	1	1	0	0	0	0	0	0	0	0	0	0	0	0	0	0	0	0	0	0	0	0	0	0	0	0	0	0	0	0	0	0	0	0	0	0	1	1
CH1016	0	0	0	1	1	0	1	0	1	1	1	1	1	0	0	0	0	0	0	0	0	0	0	0	0	0	0	0	0	0	0	0	0	0	0	0	0	0	0	0	0	0	0	0	0	0	0	1	1
CH1019	0	0	0	1	1	0	1	0	1	1	1	1	1	0	0	0	0	0	0	0	0	0	0	0	0	0	0	0	0	0	0	0	0	0	0	0	0	0	0	0	0	0	0	0	0	0	0	1	1
CL0026	0	0	0	1	1	0	1	0	0	0	1	1	0	0	0	0	0	0	0	0	0	0	0	0	0	0	0	0	0	0	0	0	0	0	0	0	0	0	0	0	0	0	0	0	0	0	0	1	1
CL3-6-7	0	0	0	1	1	0	1	1	1	1	0	1	0	0	0	0	0	0	0	0	0	0	0	0	0	0	0	0	0	0	0	0	0	0	0	0	0	0	0	0	0	0	0	0	0	0	0	1	1
DB11-621	0	0	0	1	1	0	1	1	1	1	1	1	1	0	0	0	0	0	0	0	0	0	0	0	0	0	0	0	0	0	0	0	0	0	0	0	0	0	0	0	0	0	0	0	0	0	0	1	1
FJ0204804	0	0	0	1	1	0	1	0	1	1	1	1	0	0	0	0	0	0	0	0	0	0	0	0	0	0	0	0	0	0	0	0	0	0	0	0	0	0	0	0	0	0	0	0	0	0	0	1	1
FJ11SH-527-1	0	0	0	1	1	0	1	0	1	0	1	1	0	0	0	0	0	0	0	0	0	0	0	0	0	0	0	0	0	0	0	0	0	0	0	0	0	0	0	0	0	0	0	0	0	0	0	1	1
FJ11YD-673-1	0	0	0	1	1	0	1	0	1	0	1	1	0	0	0	0	0	0	0	0	0	0	0	0	0	0	0	0	0	0	0	0	0	0	0	0	0	0	0	0	0	0	0	0	0	0	0	1	1
FJ12JN-084-3	0	0	0	1	1	0	1	0	1	0	0	1	0	0	0	0	0	0	0	0	0	0	0	0	0	0	0	0	0	0	0	0	0	0	0	0	0	0	0	0	0	0	0	0	0	0	0	1	1
FJ13SH05-2	0	0	0	1	1	0	1	0	1	1	1	1	0	0	0	0	0	0	0	0	0	0	0	0	0	0	0	0	0	0	0	0	0	0	0	0	0	0	0	0	0	0	0	0	0	0	0	1	1
FJ2000-62A	0	0	0	1	1	0	1	0	1	1	1	1	0	0	0	0	0	0	0	0	0	0	0	0	0	0	0	0	0	0	0	0	0	0	0	0	0	0	0	0	0	0	0	0	0	0	0	1	1
FJ2000-69A	0	0	0	1	1	0	1	0	1	0	1	1	0	0	0	0	0	0	0	0	0	0	0	0	0	0	0	0	0	0	0	0	0	0	0	0	0	0	0	0	0	0	0	0	0	0	0	1	1
FJ2001-112B	0	0	0	1	1	0	1	0	1	1	1	1	0	0	0	0	0	0	0	0	0	0	0	0	0	0	0	0	0	0	0	0	0	0	0	0	0	0	0	0	0	0	0	0	0	0	0	1	1
FJ2003-001A1	0	0	0	1	1	0	1	0	1	1	1	1	0	0	0	0	0	0	0	0	0	0	0	0	0	0	0	0	0	0	0	0	0	0	0	0	0	0	0	0	0	0	0	0	0	0	0	1	1
FJ2005113B	0	0	0	1	1	0	1	0	1	1	1	1	0	0	0	0	0	0	0	0	0	0	0	0	0	0	0	0	0	0	0	0	0	0	0	0	0	0	0	0	0	0	0	0	0	0	0	1	1
FJ2006-60A3	0	0	0	1	1	0	1	0	1	1	0	1	0	0	0	0	0	0	0	0	0	0	0	0	0	0	0	0	0	0	0	0	0	0	0	0	0	0	0	0	0	0	0	0	0	0	0	1	1
FJ43ZB15-68	0	0	0	1	1	0	1	1	1	1	1	1	1	0	0	0	0	0	0	0	0	0	0	0	0	0	0	0	0	0	0	0	0	0	0	0	0	0	0	0	0	0	0	0	0	0	0	1	1
FJ72ZC7-77	0	0	0	1	1	0	1	0	1	1	0	1	0	0	0	0	0	0	0	0	0	0	0	0	0	0	0	0	0	0	0	0	0	0	0	0	0	0	0	0	0	0	0	0	0	0	0	1	1
FJ78-JJ	0	0	0	1	1	0	1	1	1	1	1	1	1	0	0	0	0	0	0	0	0	0	0	0	0	0	0	0	0	0	0	0	0	0	0	0	0	0	0	0	0	0	0	0	0	0	0	1	1
FJ81-JY	0	0	0	1	1	0	1	0	1	1	1	1	1	0	0	0	0	0	0	0	0	0	0	0	0	0	0	0	0	0	0	0	0	0	0	0	0	0	0	0	0	0	0	0	0	0	0	1	1
FJ81-MH	0	0	0	1	1	0	1	1	1	1	0	1	1	0	0	0	0	0	0	0	0	0	0	0	0	0	0	0	0	0	0	0	0	0	0	0	0	0	0	0	0	0	0	0	0	0	0	1	1
FJ81-SW	0	0	0	1	1	0	1	1	1	0	1	1	1	0	0	0	0	0	0	0	0	0	0	0	0	0	0	0	0	0	0	0	0	0	0	0	0	0	0	0	0	0	0	0	0	0	0	1	1
FJ81-ZP	0	0	0	1	1	0	1	1	0	1	0	1	1	0	0	0	0	0	0	0	0	0	0	0	0	0	0	0	0	0	0	0	0	0	0	0	0	0	0	0	0	0	0	0	0	0	0	1	1
FJ81221ZB11-14	0	0	0	1	1	0	1	1	1	0	0	1	1	0	0	0	0	0	0	0	0	0	0	0	0	0	0	0	0	0	0	0	0	0	0	0	0	0	0	0	0	0	0	0	0	0	0	1	1
FJ86-CT	0	0	0	1	1	0	1	1	1	1	1	1	1	0	0	0	0	0	0	0	0	0	0	0	0	0	0	0	0	0	0	0	0	0	0	0	0	0	0	0	0	0	0	0	0	0	0	1	1
FJ86061ZE3-39	0	0	0	1	1	1	1	1	1	1	1	1	1	0	0	0	0	0	0	0	0	0	0	0	0	0	0	0	0	0	0	0	0	0	0	0	0	0	0	0	0	0	0	0	0	0	0	1	1
FJ95054B	0	0	0	1	1	0	1	0	1	1	0	1	1	0	0	0	0	0	0	0	0	0	0	0	0	0	0	0	0	0	0	0	0	0	0	0	0	0	0	0	0	0	0	0	0	0	0	1	1
FJ95085AZB13-116	0	0	0	1	1	0	1	0	1	1	0	1	0	0	0	0	0	0	0	0	0	0	0	0	0	0	0	0	0	0	0	0	0	0	0	0	0	0	0	0	0	0	0	0	0	0	0	1	1
FJ98099	0	0	0	1	1	0	1	1	1	0	1	1	0	0	0	0	0	0	0	0	0	0	0	0	0	0	0	0	0	0	0	0	0	0	0	0	0	0	0	0	0	0	0	0	0	0	0	1	1
FJ99138	0	0	0	1	1	0	1	0	1	1	0	1	0	0	0	0	0	0	0	0	0	0	0	0	0	0	0	0	0	0	0	0	0	0	0	0	0	0	0	0	0	0	0	0	0	0	0	1	1
FJSH0703	0	0	0	1	1	0	1	0	1	1	1	1	0	0	0	0	0	0	0	0	0	0	0	0	0	0	0	0	0	0	0	0	0	0	0	0	0	0	0	0	0	0	0	0	0	0	0	1	1
GD-05-029b	0	0	0	1	1	0	1	0	1	0	1	1	0	0	0	0	0	0	0	0	0	0	0	0	0	0	0	0	0	0	0	0	0	0	0	0	0	0	0	0	0	0	0	0	0	0	0	1	1
GD06-53	0	0	0	1	1	0	0	0	1	1	0	1	0	0	0	0	0	0	0	0	0	0	0	0	0	0	0	0	0	0	0	0	0	0	0	0	0	0	0	0	0	0	0	0	0	0	0	1	1
GD08-2025	0	0	0	1	1	0	1	0	1	1	1	1	0	0	0	0	0	0	0	0	0	0	0	0	0	0	0	0	0	0	0	0	0	0	0	0	0	0	0	0	0	0	0	0	0	0	0	1	1
HB-14	0	0	0	1	1	0	1	1	1	1	0	1	0	0	0	0	0	0	0	0	0	0	0	0	0	0	0	0	0	0	0	0	0	0	0	0	0	0	0	0	0	0	0	0	0	0	0	1	1
HB-LTH18	0	0	0	1	1	0	1	0	1	1	1	1	1	0	0	0	0	0	0	0	0	0	0	0	0	0	0	0	0	0	0	0	0	0	0	0	0	0	0	0	0	0	0	0	0	0	0	1	1
HN-0812-3	0	0	0	1	1	0	1	0	1	1	0	1	1	0	0	0	0	0	0	0	0	0	0	0	0	0	0	0	0	0	0	0	0	0	0	0	0	0	0	0	0	0	0	0	0	0	0	1	1
HN-158	0	0	0	1	1	0	1	0	1	1	1	1	0	0	0	0	0	0	0	0	0	0	0	0	0	0	0	0	0	0	0	0	0	0	0	0	0	0	0	0	0	0	0	0	0	0	0	1	1
HN0001	0	0	0	1	1	0	1	0	1	1	1	1	1	0	0	0	0	0	0	0	0	0	0	0	0	0	0	0	0	0	0	0	0	0	0	0	0	0	0	0	0	0	0	0	0	0	0	1	1
HN10-1604	0	0	0	1	1	0	1	0	1	0	1	1	0	0	0	0	0	0	0	0	0	0	0	0	0	0	0	0	0	0	0	0	0	0	0	0	0	0	0	0	0	0	0	0	0	0	0	1	1
IN0072	0	0	0	0	1	0	1	0	1	0	1	1	1	0	0	0	0	0	0	0	0	0	0	0	0	0	0	0	0	0	0	0	0	0	0	0	0	0	0	0	0	0	0	0	0	0	0	1	1
IN0082	0	0	0	1	1	1	0	1	0	1	0	1	0	0	0	0	0	0	0	0	0	0	0	0	0	0	0	0	0	0	0	0	0	0	0	0	0	0	0	0	0	0	0	0	0	0	0	1	1
IN0094	0	0	0	1	1	0	1	0	0	0	1	1	0	0	0	0	0	0	0	0	0	0	0	0	0	0	0	0	0	0	0	0	0	0	0	0	0	0	0	0	0	0	0	0	0	0	0	1	1
JP0010	0	0	0	1	1	0	1	0	1	1	1	1	1	0	0	0	0	0	0	0	0	0	0	0	0	0	0	0	0	0	0	0	0	0	0	0	0	0	0	0	0	0	0	0	0	0	0	1	1
JS-10-6-1-2	0	0	0	1	1	0	1	0	1	1	1	1	1	0	0	0	0	0	0	0	0	0	0	0	0	0	0	0	0	0	0	0	0	0	0	0	0	0	0	0	0	0	0	0	0	0	0	1	1
JS08-611	0	0	0	1	1	0	1	1	1	1	1	1	1	0	0	0	0	0	0	0	0	0	0	0	0	0	0	0	0	0	0	0	0	0	0	0	0	0	0	0	0	0	0	0	0	0	0	1	1
JS09-138	0	0	0	1	1	0	1	1	1	1	1	1	1	0	0	0	0	0	0	0	0	0	0	0	0	0	0	0	0	0	0	0	0	0	0	0	0	0	0	0	0	0	0	0	0	0	0	1	1
JX-09Z116-1	0	0	0	1	1	0	1	1	1	0	1	1	1	0	0	0	0	0	0	0	0	0	0	0	0	0	0	0	0	0	0	0	0	0	0	0	0	0	0	0	0	0	0	0	0	0	0	1	1
JX10-102	0	0	0	1	1	0	1	1	1	0	1	1	1	0	0	0	0	0	0	0	0	0	0	0	0	0	0	0	0	0	0	0	0	0	0	0	0	0	0	0	0	0	0	0	0	0	0	1	1
JX11-141	0	0	0	1	1	0	1	1	1	1	0	1	1	0	0	0	0	0	0	0	0	0	0	0	0	0	0	0	0	0	0	0	0	0	0	0	0	0	0	0	0	0	0	0	0	0	0	1	1
KA1-3-1	0	0	0	1	1	0	1	0	1	1	0	1	0	0	0	0	0	0	0	0	0	0	0	0	0	0	0	0	0	0	0	0	0	0	0	0	0	0	0	0	0	0	0	0	0	0	0	1	1
KA2-1-1	0	0	0	1	1	0	0	1	1	1	1	1	1	0	0	0	0	0	0	0	0	0	0	0	0	0	0	0	0	0	0	0	0	0	0	0	0	0	0	0	0	0	0	0	0	0	0	1	1
LA0005	0	0	0	1	1	1	1	0	1	1	1	1	1	0	0	0	0	0	0	0	0	0	0	0	0	0	0	0	0	0	0	0	0	0	0	0	0	0	0	0	0	0	0	0	0	0	0	1	1
LA0021	0	0	0	1	1	0	1	0	1	1	1	1	1	0	0	0	0	0	0	0	0	0	0	0	0	0	0	0	0	0	0	0	0	0	0	0	0	0	0	0	0	0	0	0	0	0	0	1	1
MC0016	0	0	0	1	1	0	1	0	1	1	1	1	1	0	0	0	0	0	0	0	0	0	0	0	0	0	0	0	0	0	0	0	0	0	0	0	0	0	0	0	0	0	0	0	0	0	0	1	1
MD0929	0	0	0	1	1	0	1	0	1	0	1	0	0	0	0	0	0	0	0	0	0	0	0	0	0	0	0	0	0	0	0	0	0	0	0	0	0	0	0	0	0	0	0	0	0	0	0	1	1
ML0025	0	0	0	1	1	0	1	1	1	1	0	1	0	0	0	0	0	0	0	0	0	0	0	0	0	0	0	0	0	0	0	0	0	0	0	0	0	0	0	0	0	0	0	0	0	0	0	1	1
Nich-2-3-2	0	0	0	1	1	0	0	0	1	1	1	1	1	0	0	0	0	0	0	0	0	0	0	0	0	0	0	0	0	0	0	0	0	0	0	0	0	0	0	0	0	0	0	0	0	0	0	1	1
Nich-2-7-4	0	0	0	1	1	0	0	0	1	1	1	1	1	0	0	0	0	0	0	0	0	0	0	0	0	0	0	0	0	0	0	0	0	0	0	0	0	0	0	0	0	0	0	0	0	0	0	1	1
NP0037	0	0	0	1	1	0	1	0	1	1	1	1	1	0	0	0	0	0	0	0	0	0	0	0	0	0	0	0	0	0	0	0	0	0	0	0	0	0	0	0	0	0	0	0	0	0	0	1	1
NP0041	0	0	0	1	1	0	1	1	1	1	1	1	0	0	1	0	0	0	0	0	0	0	0	0	0	0	0	0	0	0	0	0	0	0	0	0	0	0	0	0	0	0	0	0	0	0	0	1	1
NP0052	0	0	0	1	1	0	1	0	1	1	1	1	1	0	0	0	0	0	0	0	0	0	0	0	0	0	0	0	0	0	0	0	0	0	0	0	0	0	0	0	0	0	0	0	0	0	0	1	1
NP0061	0	0	0	0	1	0	1	0	1	0	1	1	0	0	0	0	0	0	0	0	0	0	0	0	0	0	0	0	0	0	0	0	0	0	0	0	0	0	0	0	0	0	0	0	0	0	0	1	1
PH0103	0	0	0	1	1	0	1	0	1	1	1	0	0	0	0	0	0	0	0	0	0	0	0	0	0	0	0	0	0	0	0	0	0	0	0	0	0	0	0	0	0	0	0	0	0	0	0	1	1
PH0118	0	0	0	1	1	0	1	1	1	1	1	0	0	0	0	0	0	0	0	0	0	0	0	0	0	0	0	0	0	0	0	0	0	0	0	0	0	0	0	0	0	0	0	0	0	0	0	1	1
PR0009	0	0	0	1	1	0	1	0	1	1	1	1	1	0	0	0	0	0	0	0	0	0	0	0	0	0	0	0	0	0	0	0	0	0	0	0	0	0	0	0	0	0	0	0	0	0	0	1	1
Sar-2-20-1	0	0	0	1	1	0	0	0	1	0	1	1	0	0	0	0	0	0	0	0	0	0	0	0	0	0	0	0	0	0	0	0	0	0	0	0	0	0	0	0	0	0	0	0	0	0	0	1	1
Sar-AD3-5	0	0	0	1	1	0	0	0	1	1	1	1	1	0	0	0	0	0	0	0	0	0	0	0	0	0	0	0	0	0	0	0	0	0	0	0	0	0	0	0	0	0	0	0	0	0	0	1	1
SC-10-120-65-2	0	0	0	1	1	0	1	0	1	1	0	1	0	0	0	0	0	0	0	0	0	0	0	0	0	0	0	0	0	0	0	0	0	0	0	0	0	0	0	0	0	0	0	0	0	0	0	1	1
SC-10-25-44-1	0	0	0	1	1	0	1	0	1	1	1	1	0	0	0	0	0	0	0	0	0	0	0	0	0	0	0	0	0	0	0	0	0	0	0	0	0	0	0	0	0	0	0	0	0	0	0	1	1
SP0005	0	0	0	1	1	0	1	1	1	1	1	1	1	0	0	0	0	0	0	0	0	0	0	0	0	0	0	0	0	0	0	0	0	0	0	0	0	0	0	0	0	0	0	0	0	0	0	1	1
TH0014	0	0	0	1	1	0	1	0	1	1	1	1	1	0	0	0	0	0	0	0	0	0	0	0	0	0	0	0	0	0	0	0	0	0	0	0	0	0	0	0	0	0	0	0	0	0	0	1	1
TH0017	0	0	0	1	1	0	1	1	1	1	1	1	1	0	0	0	0	0	0	0	0	0	0	0	0	0	0	0	0	0	0	0	0	0	0	0	0	0	0	0	0	0	0	0	0	0	0	1	1
TW-1-1-1-B-1	0	0	0	1	1	0	1	0	1	1	1	1	1	0	0	0	0	0	0	0	0	0	0	0	0	0	0	0	0	0	0	0	0	0	0	0	0	0	0	0	0	0	0	0	0	0	0	1	1
TW-12CY-TB1-2	0	0	0	1	1	0	1	0	1	1	1	1	1	0	0	0	0	0	0	0	0	0	0	0	0	0	0	0	0	0	0	0	0	0	0	0	0	0	0	0	0	0	0	0	0	0	0	1	1
TW-12HL-DF1-2	0	0	0	1	1	0	1	0	1	1	1	1	1	0	0	0	0	0	0	0	0	0	0	0	0	0	0	0	0	0	0	0	0	0	0	0	0	0	0	0	0	0	0	0	0	0	0	1	1
TW-12HL-YL2-1	0	0	0	1	1	0	1	0	1	1	1	1	1	0	0	0	0	0	0	0	0	0	0	0	0	0	0	0	0	0	0	0	0	0	0	0	0	0	0	0	0	0	0	0	0	0	0	1	1
TW-12TD-RH1-1	0	0	0	1	1	0	1	0	1	1	1	1	1	0	0	0	0	0	0	0	0	0	0	0	0	0	0	0	0	0	0	0	0	0	0	0	0	0	0	0	0	0	0	0	0	0	0	1	1
TW-12TN-HB2-2	0	0	0	1	1	0	1	0	1	1	1	1	1	0	0	0	0	0	0	0	0	0	0	0	0	0	0	0	0	0	0	0	0	0	0	0	0	0	0	0	0	0	0	0	0	0	0	1	1
TW-12YL-DL3-2	0	0	0	1	1	0	1	0	0	1	1	1	1	0	0	0	0	0	0	0	0	0	0	0	0	0	0	0	0	0	0	0	0	0	0	0	0	0	0	0	0	0	0	0	0	0	0	1	1
TW-12YL-DP1-1	0	0	0	1	1	0	1	0	1	1	1	1	1	0	0	0	0	0	0	0	0	0	0	0	0	0	0	0	0	0	0	0	0	0	0	0	0	0	0	0	0	0	0	0	0	0	0	1	1
TW-12YL-TT4-1	0	0	0	1	1	0	1	0	1	1	1	1	1	0	0	0	0	0	0	0	0	0	0	0	0	0	0	0	0	0	0	0	0	0	0	0	0	0	0	0	0	0	0	0	0	0	0	1	1
TW-2-7-2-A-1	0	0	0	1	1	0	1	0	1	1	1	1	1	0	0	0	0	0	0	0	0	0	0	0	0	0	0	0	0	0	0	0	0	0	0	0	0	0	0	0	0	0	0	0	0	0	0	1	1
TW-6-2-2-B-1	0	0	0	1	1	0	1	0	1	1	1	1	1	0	0	0	0	0	0	0	0	0	0	0	0	0	0	0	0	0	0	0	0	0	0	0	0	0	0	0	0	0	0	0	0	0	0	1	1
TW-6-43-1	0	0	0	1	1	0	1	0	1	1	1	1	1	0	0	0	0	0	0	0	0	0	0	0	0	0	0	0	0	0	0	0	0	0	0	0	0	0	0	0	0	0	0	0	0	0	0	1	1
TW-CYBP1-3	0	0	0	1	1	0	1	0	1	1	1	1	1	0	0	0	0	0	0	0	0	0	0	0	0	0	0	0	0	0	0	0	0	0	0	0	0	0	0	0	0	0	0	0	0	0	0	1	1
TW-PT1-1	0	0	0	1	1	0	1	0	1	1	1	1	1	0	0	0	0	0	0	0	0	0	0	0	0	0	0	0	0	0	0	0	0	0	0	0	0	0	0	0	0	0	0	0	0	0	0	1	1
TW-PT3-1	0	0	0	1	1	0	1	0	1	1	1	1	1	0	0	0	0	0	0	0	0	0	0	0	0	0	0	0	0	0	0	0	0	0	0	0	0	0	0	0	0	0	0	0	0	0	0	1	1
TW-PT6-1	0	0	0	1	1	0	1	0	1	1	1	1	1	0	0	0	0	0	0	0	0	0	0	0	0	0	0	0	0	0	0	0	0	0	0	0	0	0	0	0	0	0	0	0	0	0	0	1	1
TW-TN4-2	0	0	0	1	1	0	1	0	1	1	1	1	1	0	0	0	0	0	0	0	0	0	0	0	0	0	0	0	0	0	0	0	0	0	0	0	0	0	0	0	0	0	0	0	0	0	0	1	1
US0031	0	0	0	1	1	0	1	0	0	1	1	1	1	0	0	0	0	0	0	0	0	0	0	0	0	0	0	0	0	0	0	0	0	0	0	0	0	0	0	0	0	0	0	0	0	0	0	1	1
US0098	0	0	0	1	1	0	1	0	0	1	1	1	1	0	0	0	0	0	0	0	0	0	0	0	0	0	0	0	0	0	0	0	0	0	0	0	0	0	0	0	0	0	0	0	0	0	0	1	1
WD-3-1	0	0	0	1	1	0	1	0	1	1	1	1	0	0	0	0	0	0	0	0	0	0	0	0	0	0	0	0	0	0	0	0	0	0	0	0	0	0	0	0	0	0	0	0	0	0	0	1	1
YN07205e	0	0	0	1	1	0	1	0	1	1	0	1	0	0	0	0	0	0	0	0	0	0	0	0	0	0	0	0	0	0	0	0	0	0	0	0	0	0	0	0	0	0	0	0	0	0	0	1	1
YN072310	0	0	0	1	1	1	1	0	1	1	1	1	1	0	0	0	0	0	0	0	0	0	0	0	0	0	0	0	0	0	0	0	0	0	0	0	0	0	0	0	0	0	0	0	0	0	0	1	1
YN072311	0	0	0	1	1	0	1	0	1	1	1	1	0	0	0	0	0	0	0	0	0	0	0	0	0	0	0	0	0	0	0	0	0	0	0	0	0	0	0	0	0	0	0	0	0	0	0	1	1
YN072313	0	0	0	1	1	1	1	0	1	1	1	1	1	0	0	0	0	0	0	0	0	0	0	0	0	0	0	0	0	0	0	0	0	0	0	0	0	0	0	0	0	0	0	0	0	0	0	1	1
YN08181e	0	0	0	1	1	0	1	0	1	1	1	1	1	0	0	0	0	0	0	0	0	0	0	0	0	0	0	0	0	0	0	0	0	0	0	0	0	0	0	0	0	0	0	0	0	0	0	1	1
YN08182c	0	0	0	1	1	0	1	0	1	1	1	1	1	0	0	0	0	0	0	0	0	0	0	0	0	0	0	0	0	0	0	0	0	0	0	0	0	0	0	0	0	0	0	0	0	0	0	1	1
YN126311	0	0	0	1	1	1	1	0	1	0	1	1	1	0	0	0	0	0	0	0	0	0	0	0	0	0	0	0	0	0	0	0	0	0	0	0	0	0	0	0	0	0	0	0	0	0	0	1	1
YN126441	0	0	0	1	1	1	1	0	1	1	1	1	1	0	0	0	0	0	0	0	0	0	0	0	0	0	0	0	0	0	0	0	0	0	0	0	0	0	0	0	0	0	0	0	0	0	0	1	1
YN8773-19	0	0	0	1	1	0	1	0	1	1	1	1	1	0	0	0	0	0	0	0	0	0	0	0	0	0	0	0	0	0	0	0	0	0	0	0	0	0	0	0	0	0	0	0	0	0	0	1	1
YN8773R-27	0	0	0	1	1	0	1	0	1	1	1	1	1	0	0	0	0	0	0	0	0	0	0	0	0	0	0	0	0	0	0	0	0	0	0	0	0	0	0	0	0	0	0	0	0	0	0	1	1
ZJ00-10	0	0	0	1	1	0	1	0	1	1	0	1	1	0	0	0	0	0	0	0	0	0	0	0	0	0	0	0	0	0	0	0	0	0	0	0	0	0	0	0	0	0	0	0	0	0	0	1	1
ZJ08-41	0	0	0	1	1	0	1	0	1	1	0	1	1	0	0	0	0	0	0	0	0	0	0	0	0	0	0	0	0	0	0	0	0	0	0	0	0	0	0	0	0	0	0	0	0	0	0	1	1
ZJ2011-7-1	0	0	0	1	1	0	1	0	1	1	0	1	1	0	0	0	0	0	0	0	0	0	0	0	0	0	0	0	0	0	0	0	0	0	0	0	0	0	0	0	0	0	0	0	0	0	0	1	1
[truncated: 131 more columns]
